# Supplementary material for: Transcriptomic analyses reveal physiological changes in sweet orange roots affected by citrus blight
Source: BMC Genomics. 2019 Dec 11;20:969. doi: 10.1186/s12864-019-6339-0 (PMC6907255; doi:10.1186/s12864-019-6339-0)
Supplement: Supplementary file 4 — Additional file 4 : Table S2. Differentially expressed Citrus sinensis transcripts in tree roots in response to citrus blight assigned to bins of Mapman by Mercator. Some of the 707 differentially regulated transcripts were placed in more than one bin. [file 12864_2019_6339_MOESM4_ESM.xlsx]

## Sheet: Table S2
Table S2. Functional classification of differentially expressed transcripts in response to citrus blight
BinCode	BinName	Citrus sinensis_ID	Type	Description	Fold change (log2)
					IM33R	DG49R	PC24R	PC26R	DG43S	DG50R	IM39R	Ave.
1.3.5	PS.calvin cycle.TPI	cs8g09020	Transcript	(p48496|tpic_spiol : 113.0) Triosephosphate isomerase, chloroplast precursor (EC 5.3.1.1) (TIM) (Triose-phosphate isomerase) - Spinacia oleracea (Spinach) & (at2g21170 : 108.0) Encodes a plastidic triose phosphate isomerase. Mutants with reduced pdTPI levels have difficulty transitioning from heterotrophic to autotrophic growth. The related phenotypes, such as chlorosis in light-grown seedlings m…	-2.4	-3.1	-3.1	-2.5	-4.3	-3.9	-3.6	-3.27143
2.1.2.1	major CHO metabolism.synthesis.starch.AGPase	cs2g18800	Transcript	(p55232|glgs_betvu : 300.0) Glucose-1-phosphate adenylyltransferase small subunit, chloroplast precursor (EC 2.7.7.27) (ADP-glucose synthase) (ADP-glucose pyrophosphorylase) (AGPase B) (Alpha-D-glucose-1-phosphate adenyl transferase) (Fragment) - Beta vulgaris (Su & (at5g48300 : 297.0) Encodes the small subunit of ADP-glucose pyrophosphorylase. The small subunit is the catalytic isoform responsib…	-6.4	-7.6	-7.4	-6.4	-6.7	-6.6	-6.6	-6.81429
2.1.2.1	major CHO metabolism.synthesis.starch.AGPase	cs8g07230	Transcript	(q09mb8|ycf1_citsi : 121.0) Putative membrane protein ycf1 (RF1) - Citrus sinensis (Sweet orange) & (at4g39210 : 116.0) Encodes the large subunit of ADP-Glucose Pyrophosphorylase which catalyzes the first, rate limiting step in starch biosynthesis. The large subunit plays a regulatory role whereas the small subunit (ApS) is the catalytic isoform. Four isoforms (ApL1-4) have been identified. ApL3 …	-5.3	-7.9	-5.9	-4.6	-7.2	-8	-6.2	-6.44286
2.1.2.2	major CHO metabolism.synthesis.starch.starch synthase	orange1.1t00566	Transcript	(q43092|ssg1_pea : 229.0) Granule-bound starch synthase 1, chloroplast precursor (EC 2.4.1.242) (Granule-bound starch synthase I) (GBSS-I) - Pisum sativum (Garden pea) & (at1g32900 : 221.0) UDP-Glycosyltransferase superfamily protein; FUNCTIONS IN: protein binding, transferase activity, transferring glycosyl groups; INVOLVED IN: biosynthetic process, glucan biosynthetic process; LOCATED IN: chlor…	-4.1	-6	-4.3	-4.2	-6.2	-6.1	-5.4	-5.18571
2.1.2.3	major CHO metabolism.synthesis.starch.starch branching	cs3g27220	Transcript	(p30924|glgb_soltu : 682.0) 1,4-alpha-glucan branching enzyme (EC 2.4.1.18) (Starch branching enzyme) (Q-enzyme) - Solanum tuberosum (Potato) & (at2g36390 : 490.0) Encodes a starch branching enzyme (EC.2.4.1.18) similar to SBE2 from maize and rice. Expressed throughout plant tissues.; starch branching enzyme 2.1 (SBE2.1); FUNCTIONS IN: 1,4-alpha-glucan branching enzyme activity; INVOLVED IN: amyl…	-4.8	-4.8	-4.2	-4.9	-4.9	-4	-4.9	-4.64286
2.1.2.3	major CHO metabolism.synthesis.starch.starch branching	cs6g15320	Transcript	(at2g36390 : 149.0) Encodes a starch branching enzyme (EC.2.4.1.18) similar to SBE2 from maize and rice. Expressed throughout plant tissues.; starch branching enzyme 2.1 (SBE2.1); FUNCTIONS IN: 1,4-alpha-glucan branching enzyme activity; INVOLVED IN: amylopectin biosynthetic process, starch metabolic process; LOCATED IN: chloroplast stroma, chloroplast; EXPRESSED IN: 25 plant structures; EXPRESSE…	-3.2	-4.7	-3.6	-2.9	-4.4	-5	-3.9	-3.95714
2.1.2.4	major CHO metabolism.synthesis.starch.debranching	cs4g04430	Transcript	(at2g39930 : 151.0) Encodes an isoamylase-type debranching enzyme. Mutations in this gene cause the loss of detectable isoamylase activity and the disruption of normal starch structure. Mutants have reduced starch content and abnormally structured amylopectins and phytoglycogens. It has been postulated that AtISA1 interacts with AtISA2 to form the Iso1 complex.; isoamylase 1 (ISA1); FUNCTIONS IN:…	-3	-2.9	-3.4	-2.8	-3.1	-3.2	-3.1	-3.07143
2.2.2.1	major CHO metabolism.degradation.starch.starch cleavage	orange1.1t01105	Transcript	(at3g23640 : 121.0) heteroglycan glucosidase 1 (HGL1); FUNCTIONS IN: hydrolase activity, hydrolyzing O-glycosyl compounds; INVOLVED IN: carbohydrate metabolic process; LOCATED IN: chloroplast; EXPRESSED IN: 22 plant structures; EXPRESSED DURING: 13 growth stages; CONTAINS InterPro DOMAIN/s: Glycoside hydrolase, family 31 (InterPro:IPR000322), Glycoside hydrolase, catalytic core (InterPro:IPR01785…	-3.3	-2.1	-2.3	-2.8	-3.5	-2.7	-3.1	-2.82857
2.2.2.1.1	major CHO metabolism.degradation.starch.starch cleavage.alpha amylase	cs3g26820	Transcript	(at1g76130 : 199.0) alpha-amylase, putative / 1,4-alpha-D-glucan glucanohydrolase, putative, strong similarity to alpha-amylase GI:7532799 from (Malus x domestica);contains Pfam profile PF00128: Alpha amylase, catalytic domain. Predicted to be secreted based on SignalP analysis.; alpha-amylase-like 2 (AMY2); FUNCTIONS IN: cation binding, catalytic activity, alpha-amylase activity, calcium ion bin…	-3.1	-4.3	-2.6	-3.2	-3.7	-3.9	-3.8	-3.51429
2.2.2.1.2	major CHO metabolism.degradation.starch.starch cleavage.beta amylase	cs2g22040	Transcript	(p10538|amyb_soybn : 270.0) Beta-amylase (EC 3.2.1.2) (1,4-alpha-D-glucan maltohydrolase) - Glycine max (Soybean) & (at2g32290 : 241.0) beta-amylase 6 (BAM6); FUNCTIONS IN: cation binding, beta-amylase activity, catalytic activity; INVOLVED IN: cellulose biosynthetic process, carbohydrate metabolic process, polysaccharide catabolic process; LOCATED IN: chloroplast; EXPRESSED IN: 14 plant structur…	-7.3	-6.3	-6	-6.7	-6.3	-4	-6.5	-6.15714
2.2.2.2	major CHO metabolism.degradation.starch.starch phosphorylase	cs6g22020	Transcript	(p04045|phsl1_soltu : 418.0) Alpha-1,4 glucan phosphorylase L-1 isozyme, chloroplast precursor (EC 2.4.1.1) (Starch phosphorylase L-1) - Solanum tuberosum (Potato) & (at3g29320 : 412.0) Encodes a plastidic alpha-glucan phosphorylase. In vitro, the enzyme has a preference for maltooligosaccharides, such as maltoheptaose.; Glycosyl transferase, family 35; FUNCTIONS IN: phosphorylase activity, trans…	-5.4	-5.5	-5.5	-5.2	-5.1	-4.7	-5.2	-5.22857
2.2.2.2	major CHO metabolism.degradation.starch.starch phosphorylase	cs8g19800	Transcript	(gnl|cdd|68872 : 262.0) no description available & (at3g46970 : 260.0) Encodes a cytosolic alpha-glucan phosphorylase. In vitro, the enzyme has a preference for branched polysaccharides, such as glycogen.; alpha-glucan phosphorylase 2 (PHS2); FUNCTIONS IN: phosphorylase activity, transferase activity, transferring glycosyl groups; INVOLVED IN: response to cadmium ion, response to water deprivatio…	-3.6	-4.1	-3.9	-3.4	-4.6	-5	-4.2	-4.11429
2.2.2.3	major CHO metabolism.degradation.starch.glucan water dikinase	cs7g09060	Transcript	(at1g10760 : 234.0) Encodes an &#945;-glucan, water dikinase required for starch degradation. Involved in cold-induced freezing tolerance. Mutations that eliminate the GWD protein or affect the dikinase domain of the enzyme dramatically reduce both the amount of phosphate in the amylopectin and the rate of starch degradation. Mature leaves of these mutants accumulate amounts of starch up to seven…	-3	-3	-2.1	-2.7	-4.7	-4.7	-4.2	-3.48571
2.2.2.3	major CHO metabolism.degradation.starch.glucan water dikinase	cs7g09070	Transcript	(q9awa5|gwd1_soltu : 113.0) Alpha-glucan water dikinase, chloroplast precursor (EC 2.7.9.4) (EC 2.7.13.3) (Starch-related R1 protein) - Solanum tuberosum (Potato) & (at1g10760 : 100.0) Encodes an &#945;-glucan, water dikinase required for starch degradation. Involved in cold-induced freezing tolerance. Mutations that eliminate the GWD protein or affect the dikinase domain of the enzyme dramatical…	-3.2	-3.2	-2.3	-3.1	-3.8	-3.9	-3.4	-3.27143
2.2.2.4	major CHO metabolism.degradation.starch.D enzyme	cs6g08190	Transcript	(at5g01260 : 140.0) Carbohydrate-binding-like fold; FUNCTIONS IN: carbohydrate binding, catalytic activity; INVOLVED IN: carbohydrate metabolic process; LOCATED IN: cellular_component unknown; EXPRESSED IN: 21 plant structures; EXPRESSED DURING: 13 growth stages; CONTAINS InterPro DOMAIN/s: Immunoglobulin-like fold (InterPro:IPR013783), Carbohydrate-binding-like fold (InterPro:IPR013784), Glycosi…	-3	-3.4	-4	-2.8	-3.2	-3.2	-3	-3.22857
2.2.2.8	major CHO metabolism.degradation.starch.ISA3	cs3g17840	Transcript	(at4g09020 : 153.0) Encodes an isoamylase-like protein. Mutant studies show that the gene is strongly involved in starch breakdown. A GUS-protein fusion product was shown to localize to the surface of chloroplastic structures reminiscent of starch granules. In the mutants, the chloroplastic &#945;-amylase AMY3 is upregulated.; isoamylase 3 (ISA3); FUNCTIONS IN: isoamylase activity, alpha-amylase …	-2.6	-3.6	-3.9	-2.1	-3	-2.9	-2.9	-3
3.2.1	minor CHO metabolism.trehalose.TPS	cs5g13310	Transcript	(at1g78580 : 248.0) Encodes an enzyme putatively involved in trehalose biosynthesis. The protein has a trehalose synthase (TPS)-like domain but no trehalose phosphatase (TPP)-like domain. ATTPS1 is able to complement yeast tps1 mutants in vivo. The gene product modulates cell growth but not cell differentiation by determining cell wall deposition and cell division.; trehalose-6-phosphate synthase…	-2.5	-2.7	-2.2	-2.3	-2	-2.3	-2.4	-2.34286
3.2.3	minor CHO metabolism.trehalose.potential TPS/TPP	cs4g02730	Transcript	(at2g18700 : 919.0) Encodes an enzyme putatively involved in trehalose biosynthesis. The protein has a trehalose synthase (TPS)-like domain that may or may not be active as well as a trehalose phosphatase (TPP)-like domain.; trehalose phosphatase/synthase 11 (TPS11); FUNCTIONS IN: transferase activity, transferring glycosyl groups; INVOLVED IN: trehalose biosynthetic process, metabolic process; L…	4.3	5	5.3	4.3	2.5	4.3	2.6	4.04286
3.4.3	minor CHO metabolism.myo-inositol.InsP Synthases	cs1g01700	Transcript	(at5g10170 : 282.0) myo-inositol-1-phosphate synthase isoform 3.Expressed in leaf, root and silique. Immunolocaliazation experiments with an antibody recognizing MIPS1, MIPS2, and MIPS3 showed endosperm localization.; myo-inositol-1-phosphate synthase 3 (MIPS3); FUNCTIONS IN: binding, inositol-3-phosphate synthase activity, catalytic activity; INVOLVED IN: metabolic process, inositol biosynthetic…	-2	-3.8	-2.3	-3.1	-4.1	-4.4	-3.8	-3.35714
3.6	minor CHO metabolism.callose	orange1.1t02029	Transcript	(at5g13000 : 469.0) encodes a gene similar to callose synthase; glucan synthase-like 12 (GSL12); FUNCTIONS IN: transferase activity, transferring glycosyl groups, 1,3-beta-glucan synthase activity; INVOLVED IN: 1,3-beta-glucan biosynthetic process; LOCATED IN: 1,3-beta-glucan synthase complex; EXPRESSED IN: 23 plant structures; EXPRESSED DURING: 13 growth stages; CONTAINS InterPro DOMAIN/s: Glyco…	-2.6	-3.6	-3	-2.7	-2.8	-3.2	-2.8	-2.95714
4.1.7	glycolysis.cytosolic branch.triosephosphate isomerase (TPI)	cs8g09020	Transcript	(p48496|tpic_spiol : 113.0) Triosephosphate isomerase, chloroplast precursor (EC 5.3.1.1) (TIM) (Triose-phosphate isomerase) - Spinacia oleracea (Spinach) & (at2g21170 : 108.0) Encodes a plastidic triose phosphate isomerase. Mutants with reduced pdTPI levels have difficulty transitioning from heterotrophic to autotrophic growth. The related phenotypes, such as chlorosis in light-grown seedlings m…	-2.4	-3.1	-3.1	-2.5	-4.3	-3.9	-3.6	-3.27143
4.1.16	glycolysis.cytosolic branch.phospho-enol-pyruvate carboxylase kinase (PPCK)	cs9g10520	Transcript	(at1g08650 : 281.0) Encodes a phosphoenolpyruvate carboxylase kinase that is expressed at highest levels in leaves. Expression is induced by light.; phosphoenolpyruvate carboxylase kinase 1 (PPCK1); FUNCTIONS IN: protein serine/threonine kinase activity, kinase activity; INVOLVED IN: protein amino acid phosphorylation; LOCATED IN: cellular_component unknown; EXPRESSED IN: 20 plant structures; EXP…	-3.4	-3.8	-4	-4.2	-2.5	-3	-2.5	-3.34286
4.3.16	glycolysis.unclear/dually targeted.phospho-enol-pyruvate carboxylase kinase (PEPCK)	cs9g10520	Transcript	(at1g08650 : 281.0) Encodes a phosphoenolpyruvate carboxylase kinase that is expressed at highest levels in leaves. Expression is induced by light.; phosphoenolpyruvate carboxylase kinase 1 (PPCK1); FUNCTIONS IN: protein serine/threonine kinase activity, kinase activity; INVOLVED IN: protein amino acid phosphorylation; LOCATED IN: cellular_component unknown; EXPRESSED IN: 20 plant structures; EXP…	-3.4	-3.8	-4	-4.2	-2.5	-3	-2.5	-3.34286
5.1	fermentation.aldehyde dehydrogenase	cs5g05240	Transcript	(at3g48000 : 147.0) Encodes a putative (NAD+) aldehyde dehydrogenase.; aldehyde dehydrogenase 2B4 (ALDH2B4); FUNCTIONS IN: 3-chloroallyl aldehyde dehydrogenase activity, aldehyde dehydrogenase (NAD) activity, ATP binding; INVOLVED IN: response to cadmium ion; LOCATED IN: mitochondrion, chloroplast; EXPRESSED IN: 24 plant structures; EXPRESSED DURING: 14 growth stages; CONTAINS InterPro DOMAIN/s: …	-4.5	-5.3	-4.5	-3.7	-5.6	-3.5	-5.1	-4.6
9.1.1.5	mitochondrial electron transport / ATP synthesis.NADH-DH.complex I.carbonic anhydrase	cs3g25040	Transcript	(at1g19580 : 140.0) Encodes mitochondrial gamma carbonic anhydrase. Component of the NADH dehydrogenase complex.; gamma carbonic anhydrase 1 (GAMMA CA1); CONTAINS InterPro DOMAIN/s: Trimeric LpxA-like (InterPro:IPR011004); BEST Arabidopsis thaliana protein match is: gamma carbonic anhydrase 3 (TAIR:AT5G66510.1). & (reliability: 280.0) & (original description: no original description)	-2	-2.2	-2.4	-2.3	-3.7	-2.9	-3	-2.64286
9.6	mitochondrial electron transport / ATP synthesis.cytochrome c	cs1g13260	Transcript	(p25076|cy11_soltu : 185.0) Cytochrome c1, heme protein, mitochondrial precursor (Clone PC13III) - Solanum tuberosum (Potato) & (at3g27240 : 184.0) Cytochrome C1 family; FUNCTIONS IN: electron carrier activity, iron ion binding, heme binding, electron transporter, transferring electrons within CoQH2-cytochrome c reductase complex activity; LOCATED IN: in 6 components; EXPRESSED IN: 26 plant struc…	-2.8	-3	-3.1	-2.6	-2.6	-2.4	-2.6	-2.72857
9.9	mitochondrial electron transport / ATP synthesis.F1-ATPase	cs4g18720	Transcript	(gnl|cdd|68872 : 174.0) no description available & (at4g29480 : 119.0) Mitochondrial ATP synthase subunit G protein; FUNCTIONS IN: hydrogen ion transmembrane transporter activity; INVOLVED IN: proton transport, ATP synthesis coupled proton transport; LOCATED IN: mitochondrion; EXPRESSED IN: 25 plant structures; EXPRESSED DURING: 13 growth stages; CONTAINS InterPro DOMAIN/s: ATPase, F0 complex, su…	-2.3	-2.7	-2.9	-2.1	-3.2	-2.9	-2.9	-2.71429
10.1.30.1	cell wall.precursor synthesis.sugar kinases.galacturonic acid kinase	cs4g04440	Transcript	(at3g10700 : 84.7) Encodes a GHMP kinase family protein that acts as a galacturonic acid-1-phosphate kinase that catalyzes the production of galacturonic acid-1-phosphate. This is a precursor of the important cell wall building block UDP-galacturonic acid. Based on gene trap line GT8007, the gene appears to be expressed in a petal and stamen-specific manner, between flower stages 8 to 11, however…	-2.5	-4.1	-3.4	-2.1	-2.9	-3.3	-2.4	-2.95714
10.2	cell wall.cellulose synthesis	cs3g01110	Transcript	(at5g49720 : 357.0) Encodes a membrane-bound endo-1,4-beta-D-glucanase, involved in cellulose biosynthesis. Loss-of-function mutants have severe cellulose-deficient phenotypes. During cell elongation, KOR1 is associated with Golgi apparatus and early endosome. Inhibition of cellulose biosynthesis promoted a redistribution of KOR1 in subcellular locations. These observations suggest that depositio…	-2.3	-3.6	-2.5	-2	-3.7	-4	-3	-3.01429
10.2	cell wall.cellulose synthesis	cs7g18460	Transcript	(at5g22740 : 267.0) encodes a beta-mannan synthase based on in vitro enzyme assays from heterologously expressed protein; cellulose synthase-like A02 (CSLA02); CONTAINS InterPro DOMAIN/s: Glycosyl transferase, family 2 (InterPro:IPR001173); BEST Arabidopsis thaliana protein match is: Nucleotide-diphospho-sugar transferases superfamily protein (TAIR:AT5G03760.1); Has 5133 Blast hits to 5129 protei…	-3.6	-3.4	-3.4	-4.2	-2.5	-2.7	-2.5	-3.18571
10.2.1	cell wall.cellulose synthesis.cellulose synthase	cs1g03980	Transcript	(at2g32540 : 238.0) encodes a gene similar to cellulose synthase; cellulose synthase-like B4 (CSLB04); FUNCTIONS IN: cellulose synthase activity, transferase activity, transferring glycosyl groups, transferase activity; INVOLVED IN: cellulose biosynthetic process, polysaccharide biosynthetic process; LOCATED IN: membrane; CONTAINS InterPro DOMAIN/s: Cellulose synthase (InterPro:IPR005150); BEST A…	-3.4	-3.3	-3.7	-3.4	-2.2	-2.8	-2.3	-3.01429
10.2.1	cell wall.cellulose synthesis.cellulose synthase	cs1g04570	Transcript	(at2g21770 : 351.0) cellulose synthase, related to CESA6.; cellulose synthase A9 (CESA9); FUNCTIONS IN: cellulose synthase activity, transferase activity, transferring glycosyl groups; INVOLVED IN: seed coat development, plant-type cell wall biogenesis; LOCATED IN: plasma membrane; EXPRESSED IN: 18 plant structures; EXPRESSED DURING: 8 growth stages; CONTAINS InterPro DOMAIN/s: Cellulose synthase…	-2.1	-2.3	-2.4	-2.1	-2.9	-2.6	-2.7	-2.44286
10.2.1	cell wall.cellulose synthesis.cellulose synthase	cs2g21100	Transcript	(at4g15320 : 149.0) encodes a gene similar to cellulose synthase; cellulose synthase-like B6 (CSLB06); FUNCTIONS IN: cellulose synthase activity, transferase activity, transferring glycosyl groups, transferase activity; INVOLVED IN: cellulose biosynthetic process, polysaccharide biosynthetic process; LOCATED IN: membrane; CONTAINS InterPro DOMAIN/s: Cellulose synthase (InterPro:IPR005150); BEST A…	-4.7	-4.8	-4.9	-3.7	-3.7	-4.3	-3.8	-4.27143
10.2.1	cell wall.cellulose synthesis.cellulose synthase	cs3g21530	Transcript	(at5g64740 : 322.0) Encodes a cellulose synthase isomer. CESA6 mutants have cellulose defect in the primary cell wall. Multiple lines of evidence suggest that CESA6, along with CESA1 and CESA3 are present in the same plasma membrane complex for cellulose biosynthesis. CESA2 and CESA5 are related to CESA6, having partially redundant roles. As inferred from the null role of secondary wall-type CesA…	-4.1	-4.1	-4.1	-3.7	-3.6	-3.9	-3.8	-3.9
10.2.1	cell wall.cellulose synthesis.cellulose synthase	cs7g01740	Transcript	(at5g05170 : 575.0) Encodes a cellulose synthase isomer. CESA3 mutants have cellulose defect in the primary cell wall. Multiple lines of evidence suggest that CESA3, along with CESA1 and CESA6 are present in the same plasma membrane complex for cellulose biosynthesis. As inferred from the null role of secondary wall-type CesAs, included in a set of five primary wall-type CesAs that may support tr…	-2.3	-2.4	-2.1	-2.3	-3.7	-3.8	-3.2	-2.82857
10.5.1.1	cell wall.cell wall proteins.AGPs.AGP	cs2g19350	Transcript	(at4g12730 : 226.0) AF333971 Arabidopsis thaliana fasciclin-like arabinogalactan-protein 2 (Fla2) mRNA, complete cds; FASCICLIN-like arabinogalactan 2 (FLA2); INVOLVED IN: response to cyclopentenone; LOCATED IN: anchored to plasma membrane, plasma membrane, anchored to membrane, membrane; EXPRESSED IN: 25 plant structures; EXPRESSED DURING: 13 growth stages; CONTAINS InterPro DOMAIN/s: FAS1 domai…	-4.3	-3.8	-4.1	-3.8	-3.1	-3	-3.5	-3.65714
10.5.1.1	cell wall.cell wall proteins.AGPs.AGP	orange1.1t00255	Transcript	(at3g60900 : 504.0) FASCICLIN-like arabinogalactan-protein 10 (FLA10); LOCATED IN: anchored to plasma membrane, plasma membrane, anchored to membrane; EXPRESSED IN: 17 plant structures; EXPRESSED DURING: 8 growth stages; CONTAINS InterPro DOMAIN/s: FAS1 domain (InterPro:IPR000782); BEST Arabidopsis thaliana protein match is: FASCICLIN-like arabinogalactan protein 8 (TAIR:AT2G45470.1); Has 12874 B…	-3.4	-3.2	-3	-3.3	-2	-2.4	-2.2	-2.78571
10.5.2	cell wall.cell wall proteins.proline rich proteins	cs8g09090	Transcript	(at4g38770 : 120.0) Encodes one of four proline-rich proteins in Arabidopsis which are predicted to localize to the cell wall. Transcripts are most abundant in aerial organs of the plant.; proline-rich protein 4 (PRP4); CONTAINS InterPro DOMAIN/s: Pollen Ole e 1 allergen/extensin (InterPro:IPR006041); BEST Arabidopsis thaliana protein match is: proline-rich protein 2 (TAIR:AT2G21140.1); Has 14247…	5.5	6.1	7.4	4.9	2.7	2.7	2.1	4.48571
10.6.2	cell wall.degradation.mannan-xylose-arabinose-fucose	cs3g18490	Transcript	(at1g78060 : 546.0) Glycosyl hydrolase family protein; FUNCTIONS IN: hydrolase activity, hydrolyzing O-glycosyl compounds; INVOLVED IN: carbohydrate metabolic process; LOCATED IN: apoplast, cell wall, chloroplast, plant-type cell wall; EXPRESSED IN: 22 plant structures; EXPRESSED DURING: 13 growth stages; CONTAINS InterPro DOMAIN/s: Glycoside hydrolase, family 3, N-terminal (InterPro:IPR001764), …	-3	-3.6	-3.4	-2.9	-2.3	-2.7	-2.4	-2.9
10.6.2	cell wall.degradation.mannan-xylose-arabinose-fucose	cs3g25100	Transcript	(at5g66460 : 142.0) Glycosyl hydrolase superfamily protein; FUNCTIONS IN: cation binding, hydrolase activity, hydrolyzing O-glycosyl compounds, catalytic activity; INVOLVED IN: carbohydrate metabolic process; LOCATED IN: endomembrane system; EXPRESSED IN: 17 plant structures; EXPRESSED DURING: 4 anthesis, C globular stage, 4 leaf senescence stage, petal differentiation and expansion stage, E expa…	-3.9	-3.8	-4.1	-3.6	-3.2	-2.8	-3.4	-3.54286
10.6.2	cell wall.degradation.mannan-xylose-arabinose-fucose	cs3g25110	Transcript	(at5g66460 : 142.0) Glycosyl hydrolase superfamily protein; FUNCTIONS IN: cation binding, hydrolase activity, hydrolyzing O-glycosyl compounds, catalytic activity; INVOLVED IN: carbohydrate metabolic process; LOCATED IN: endomembrane system; EXPRESSED IN: 17 plant structures; EXPRESSED DURING: 4 anthesis, C globular stage, 4 leaf senescence stage, petal differentiation and expansion stage, E expa…	-2.6	-3.2	-2.7	-2.4	-2.8	-2.5	-2.7	-2.7
10.6.3	cell wall.degradation.pectate lyases and polygalacturonases	cs5g03170	Transcript	(at4g23500 : 379.0) Pectin lyase-like superfamily protein; FUNCTIONS IN: polygalacturonase activity; INVOLVED IN: carbohydrate metabolic process; LOCATED IN: cell wall; CONTAINS InterPro DOMAIN/s: Pectin lyase fold/virulence factor (InterPro:IPR011050), Glycoside hydrolase, family 28 (InterPro:IPR000743), Pectin lyase fold (InterPro:IPR012334), Parallel beta-helix repeat (InterPro:IPR006626); BES…	-2.3	-3.3	-3.2	-2.4	-2.6	-2.9	-2.4	-2.72857
10.6.3	cell wall.degradation.pectate lyases and polygalacturonases	cs5g06600	Transcript	(at1g67750 : 468.0) Pectate lyase family protein; FUNCTIONS IN: pectate lyase activity; INVOLVED IN: biological_process unknown; LOCATED IN: endomembrane system; EXPRESSED IN: 21 plant structures; EXPRESSED DURING: 13 growth stages; CONTAINS InterPro DOMAIN/s: Pectin lyase fold/virulence factor (InterPro:IPR011050), AmbAllergen (InterPro:IPR018082), Pectate lyase/Amb allergen (InterPro:IPR002022)…	-4.2	-4.5	-4.8	-4.4	-3.6	-3.7	-3.5	-4.1
10.6.3	cell wall.degradation.pectate lyases and polygalacturonases	cs8g11330	Transcript	(at1g04680 : 442.0) Pectin lyase-like superfamily protein; FUNCTIONS IN: lyase activity, pectate lyase activity; INVOLVED IN: biological_process unknown; LOCATED IN: membrane; EXPRESSED IN: 23 plant structures; EXPRESSED DURING: 13 growth stages; CONTAINS InterPro DOMAIN/s: Pectin lyase fold/virulence factor (InterPro:IPR011050), AmbAllergen (InterPro:IPR018082), Pectate lyase/Amb allergen (Inter…	-4.4	-4.2	-4.2	-4.8	-3.2	-3.5	-3.1	-3.91429
10.6.3	cell wall.degradation.pectate lyases and polygalacturonases	cs9g01630	Transcript	(at1g48100 : 272.0) Pectin lyase-like superfamily protein; FUNCTIONS IN: polygalacturonase activity; INVOLVED IN: carbohydrate metabolic process; EXPRESSED IN: 19 plant structures; EXPRESSED DURING: 10 growth stages; CONTAINS InterPro DOMAIN/s: Pectin lyase fold/virulence factor (InterPro:IPR011050), Pectin lyase fold (InterPro:IPR012334), Glycoside hydrolase, family 28 (InterPro:IPR000743), Para…	-4	-3.8	-3.8	-4.1	-2.7	-2.9	-2.8	-3.44286
10.6.3	cell wall.degradation.pectate lyases and polygalacturonases	orange1.1t00402	Transcript	(at3g61490 : 379.0) Pectin lyase-like superfamily protein; FUNCTIONS IN: polygalacturonase activity; INVOLVED IN: carbohydrate metabolic process; LOCATED IN: endomembrane system; EXPRESSED IN: 22 plant structures; EXPRESSED DURING: 14 growth stages; CONTAINS InterPro DOMAIN/s: Pectin lyase fold/virulence factor (InterPro:IPR011050), Glycoside hydrolase, family 28 (InterPro:IPR000743), Pectin lyas…	-5.2	-5.1	-5.4	-5.1	-4.3	-4.5	-4.4	-4.85714
10.7	cell wall.modification	cs2g22200	Transcript	(at4g03210 : 223.0) encodes a member of xyloglucan endotransglucosylase/hydrolases (XTHs) that catalyze the cleavage and molecular grafting of xyloglucan chains function in loosening and rearrangement of the cell wall. Gene is expressed in shoot apex region, flower buds, flower stalks and internodes bearing flowers.; xyloglucan endotransglucosylase/hydrolase 9 (XTH9); FUNCTIONS IN: hydrolase acti…	-4	-3.6	-3.7	-3.3	-2.9	-2.8	-3	-3.32857
10.7	cell wall.modification	cs3g08950	Transcript	(at1g32170 : 195.0) xyloglucan endotransglycosylase-related protein (XTR4); xyloglucan endotransglucosylase/hydrolase 30 (XTH30); FUNCTIONS IN: hydrolase activity, acting on glycosyl bonds, xyloglucan:xyloglucosyl transferase activity, hydrolase activity, hydrolyzing O-glycosyl compounds; INVOLVED IN: carbohydrate metabolic process, cellular glucan metabolic process; LOCATED IN: endomembrane syst…	3.1	4	4.1	3	2	3.2	2.4	3.11429
10.7	cell wall.modification	cs4g03050	Transcript	(at5g57560 : 205.0) Encodes a cell wall-modifying enzyme, rapidly upregulated in response to environmental stimuli; Touch 4 (TCH4); CONTAINS InterPro DOMAIN/s: Xyloglucan endotransglucosylase/hydrolase (InterPro:IPR016455), Xyloglucan endo-transglycosylase, C-terminal (InterPro:IPR010713), Concanavalin A-like lectin/glucanase, subgroup (InterPro:IPR013320), Concanavalin A-like lectin/glucanase (I…	-3.9	-3.9	-4.1	-3.9	-3.1	-3	-3.2	-3.58571
10.7	cell wall.modification	cs4g03130	Transcript	(at5g57560 : 205.0) Encodes a cell wall-modifying enzyme, rapidly upregulated in response to environmental stimuli; Touch 4 (TCH4); CONTAINS InterPro DOMAIN/s: Xyloglucan endotransglucosylase/hydrolase (InterPro:IPR016455), Xyloglucan endo-transglycosylase, C-terminal (InterPro:IPR010713), Concanavalin A-like lectin/glucanase, subgroup (InterPro:IPR013320), Concanavalin A-like lectin/glucanase (I…	-3.9	-4.1	-4.2	-3.9	-3.1	-2.9	-3.2	-3.61429
10.7	cell wall.modification	cs7g03630	Transcript	(at1g69530 : 193.0) Member of Alpha-Expansin Gene Family. Naming convention from the Expansin Working Group (Kende et al, Plant Mol Bio). Involved in the formation of nematode-induced syncytia in roots of Arabidopsis thaliana.; expansin A1 (EXPA1); CONTAINS InterPro DOMAIN/s: Pollen allergen, N-terminal (InterPro:IPR014734), Rare lipoprotein A (InterPro:IPR005132), Pollen allergen/expansin, C-ter…	-5.5	-5	-5.5	-5.5	-4.5	-4.3	-4.7	-5
10.7	cell wall.modification	cs7g32410	Transcript	(at2g39700 : 422.0) putative expansin. Naming convention from the Expansin Working Group (Kende et al, 2004. Plant Mol Bio). Involved in the formation of nematode-induced syncytia in roots of Arabidopsis thaliana.; expansin A4 (EXPA4); CONTAINS InterPro DOMAIN/s: Barwin-related endoglucanase (InterPro:IPR009009), Pollen allergen, N-terminal (InterPro:IPR014734), Expansin (InterPro:IPR002963), Rar…	-2.7	-2.9	-3.2	-2.8	-2.1	-2.3	-2.1	-2.58571
10.7	cell wall.modification	cs8g12020	Transcript	(at5g13870 : 260.0) EXGT-A4, endoxyloglucan transferase,; xyloglucan endotransglucosylase/hydrolase 5 (XTH5); FUNCTIONS IN: hydrolase activity, acting on glycosyl bonds, hydrolase activity, hydrolyzing O-glycosyl compounds, xyloglucan:xyloglucosyl transferase activity; INVOLVED IN: carbohydrate metabolic process, cellular glucan metabolic process; LOCATED IN: endomembrane system, cell wall, apopl…	-3	-3.6	-2.3	-3.5	-2.9	-3.1	-2.7	-3.01429
10.7	cell wall.modification	orange1.1t02385	Transcript	(p35694|bru1_soybn : 193.0) Brassinosteroid-regulated protein BRU1 precursor - Glycine max (Soybean) & (at3g23730 : 191.0) xyloglucan endotransglucosylase/hydrolase 16 (XTH16); FUNCTIONS IN: hydrolase activity, acting on glycosyl bonds, hydrolase activity, hydrolyzing O-glycosyl compounds, xyloglucan:xyloglucosyl transferase activity; INVOLVED IN: carbohydrate metabolic process, cellular glucan m…	-4.6	-4.2	-4.3	-4.5	-3.7	-3.4	-3.4	-4.01429
10.8.1	cell wall.pectin*esterases.PME	cs1g16560	Transcript	(q43111|pme3_phavu : 350.0) Pectinesterase-3 precursor (EC 3.1.1.11) (Pectin methylesterase 3) (PE 3) - Phaseolus vulgaris (Kidney bean) (French bean) & (at1g53840 : 321.0) encodes a pectin methylesterase; pectin methylesterase 1 (PME1); FUNCTIONS IN: pectinesterase activity; INVOLVED IN: cell wall modification; LOCATED IN: extracellular region, plasma membrane, membrane, plant-type cell wall; EX…	-2.7	-3.3	-2.9	-3	-2.1	-2.4	-2.2	-2.65714
10.8.1	cell wall.pectin*esterases.PME	cs4g06710	Transcript	(o04887|pme2_citsi : 269.0) Pectinesterase-2 precursor (EC 3.1.1.11) (Pectin methylesterase) (PE) - Citrus sinensis (Sweet orange) & (at5g20860 : 268.0) Plant invertase/pectin methylesterase inhibitor superfamily; FUNCTIONS IN: enzyme inhibitor activity, pectinesterase activity; INVOLVED IN: cell wall modification; LOCATED IN: endomembrane system, cell wall, plant-type cell wall; EXPRESSED IN: fl…	-3.6	-3.6	-3.7	-4	-2.7	-2.8	-2.9	-3.32857
10.8.1	cell wall.pectin*esterases.PME	orange1.1t02719	Transcript	(at5g53370 : 412.0) pectin methylesterase PCR fragment F (PMEPCRF); FUNCTIONS IN: pectinesterase activity; INVOLVED IN: cell wall modification; LOCATED IN: cell wall; EXPRESSED IN: 22 plant structures; EXPRESSED DURING: 13 growth stages; CONTAINS InterPro DOMAIN/s: Pectinesterase, active site (InterPro:IPR018040), Pectin lyase fold/virulence factor (InterPro:IPR011050), Pectinesterase, catalytic …	-4.2	-3.9	-4.3	-4.6	-4	-4.8	-4.3	-4.3
10.8.2	cell wall.pectin*esterases.acetyl esterase	cs6g01740	Transcript	(at5g26670 : 118.0) Pectinacetylesterase family protein; CONTAINS InterPro DOMAIN/s: Pectinacetylesterase (InterPro:IPR004963); BEST Arabidopsis thaliana protein match is: Pectinacetylesterase family protein (TAIR:AT3G05910.1); Has 35333 Blast hits to 34131 proteins in 2444 species: Archae - 798; Bacteria - 22429; Metazoa - 974; Fungi - 991; Plants - 531; Viruses - 0; Other Eukaryotes - 9610 (sou…	-3.2	-3	-2.9	-3.4	-2.1	-2.5	-2.4	-2.78571
10.8.2	cell wall.pectin*esterases.acetyl esterase	orange1.1t03602	Transcript	(at4g19420 : 125.0) Pectinacetylesterase family protein; CONTAINS InterPro DOMAIN/s: Pectinacetylesterase (InterPro:IPR004963); BEST Arabidopsis thaliana protein match is: Pectinacetylesterase family protein (TAIR:AT4G19410.1); Has 543 Blast hits to 535 proteins in 96 species: Archae - 2; Bacteria - 44; Metazoa - 119; Fungi - 0; Plants - 298; Viruses - 0; Other Eukaryotes - 80 (source: NCBI BLink…	5.5	7.2	6.5	4.5	2.7	2.7	2.9	4.57143
10.8.99	cell wall.pectin*esterases.misc	cs4g06710	Transcript	(o04887|pme2_citsi : 269.0) Pectinesterase-2 precursor (EC 3.1.1.11) (Pectin methylesterase) (PE) - Citrus sinensis (Sweet orange) & (at5g20860 : 268.0) Plant invertase/pectin methylesterase inhibitor superfamily; FUNCTIONS IN: enzyme inhibitor activity, pectinesterase activity; INVOLVED IN: cell wall modification; LOCATED IN: endomembrane system, cell wall, plant-type cell wall; EXPRESSED IN: fl…	-3.6	-3.6	-3.7	-4	-2.7	-2.8	-2.9	-3.32857
11.1.8	lipid metabolism.FA synthesis and FA elongation.acyl coa ligase	cs6g15880	Transcript	(at1g65890 : 627.0) acyl activating enzyme 12 (AAE12); FUNCTIONS IN: catalytic activity; INVOLVED IN: metabolic process; EXPRESSED IN: leaf apex, hypocotyl, flower; EXPRESSED DURING: petal differentiation and expansion stage; CONTAINS InterPro DOMAIN/s: AMP-dependent synthetase/ligase (InterPro:IPR000873); BEST Arabidopsis thaliana protein match is: benzoyloxyglucosinolate 1 (TAIR:AT1G65880.1); H…	3.6	5.9	5	2.8	2.5	2.2	2.8	3.54286
11.1.8	lipid metabolism.FA synthesis and FA elongation.acyl coa ligase	cs9g17340	Transcript	(at3g48990 : 514.0) AMP-dependent synthetase and ligase family protein; FUNCTIONS IN: catalytic activity, AMP binding; INVOLVED IN: response to cadmium ion; LOCATED IN: apoplast, chloroplast; EXPRESSED IN: 26 plant structures; EXPRESSED DURING: 15 growth stages; CONTAINS InterPro DOMAIN/s: AMP-binding, conserved site (InterPro:IPR020845), AMP-dependent synthetase/ligase (InterPro:IPR000873); BEST…	4.3	4.6	4.5	3.1	2.6	2.2	2.5	3.4
11.1.9	lipid metabolism.FA synthesis and FA elongation.long chain fatty acid CoA ligase	cs2g19110	Transcript	(at2g04350 : 200.0) long-chain acyl-CoA synthetase 8 (LACS8); FUNCTIONS IN: long-chain fatty acid-CoA ligase activity, catalytic activity; INVOLVED IN: fatty acid biosynthetic process, metabolic process; LOCATED IN: endoplasmic reticulum; EXPRESSED IN: 23 plant structures; EXPRESSED DURING: 13 growth stages; CONTAINS InterPro DOMAIN/s: AMP-binding, conserved site (InterPro:IPR020845), AMP-depende…	-2.7	-3	-3.3	-2.5	-4	-3.2	-3.7	-3.2
11.1.15	lipid metabolism.FA synthesis and FA elongation.ACP desaturase	cs7g16060	Transcript	(at3g02630 : 283.0) Plant stearoyl-acyl-carrier-protein desaturase family protein; FUNCTIONS IN: acyl-[acyl-carrier-protein] desaturase activity, oxidoreductase activity, transition metal ion binding; INVOLVED IN: oxidation reduction, fatty acid metabolic process, fatty acid biosynthetic process; LOCATED IN: chloroplast, chloroplast stroma; EXPRESSED IN: 22 plant structures; EXPRESSED DURING: 14 …	-3.4	-3.6	-3.6	-3	-2.4	-2.8	-2.8	-3.08571
11.2.3	lipid metabolism.FA desaturation.omega 3 desaturase	cs8g20310	Transcript	(p48624|fad3e_brana : 137.0) Omega-3 fatty acid desaturase, endoplasmic reticulum (EC 1.14.19.-) - Brassica napus (Rape) & (at2g29980 : 136.0) Endoplasmic reticulum enzyme responsible for the synthesis of 18:3 fatty acids from phospholipids. Uses cytochrome b5 as electron donor.; fatty acid desaturase 3 (FAD3); CONTAINS InterPro DOMAIN/s: Protein of unknown function DUF3474 (InterPro:IPR021863), …	-3.7	-3	-3.1	-3.5	-3.7	-4.1	-3.5	-3.51429
11.9.2	lipid metabolism.lipid degradation.lipases	cs2g15360	Transcript	(at2g42690 : 504.0) alpha/beta-Hydrolases superfamily protein; FUNCTIONS IN: triglyceride lipase activity; INVOLVED IN: lipid metabolic process; LOCATED IN: chloroplast; EXPRESSED IN: 22 plant structures; EXPRESSED DURING: 13 growth stages; CONTAINS InterPro DOMAIN/s: Lipase, class 3 (InterPro:IPR002921); BEST Arabidopsis thaliana protein match is: alpha/beta-Hydrolases superfamily protein (TAIR:…	-4.2	-3.9	-2.5	-4.6	-3.7	-3.6	-3.9	-3.77143
11.9.2.1	lipid metabolism.lipid degradation.lipases.triacylglycerol lipase	orange1.1t03475	Transcript	(at4g13550 : 290.0) triglyceride lipases;triglyceride lipases; FUNCTIONS IN: triglyceride lipase activity; INVOLVED IN: lipid metabolic process; LOCATED IN: chloroplast; EXPRESSED IN: 20 plant structures; EXPRESSED DURING: 13 growth stages; CONTAINS InterPro DOMAIN/s: Lipase, class 3 (InterPro:IPR002921), C2 calcium/lipid-binding domain, CaLB (InterPro:IPR008973), C2 calcium-dependent membrane ta…	-2.9	-3.1	-2.5	-2.4	-2.4	-2.1	-2.5	-2.55714
11.9.3.1	lipid metabolism.lipid degradation.lysophospholipases.phospholipase D	cs1g12600	Transcript	(q41142|plda1_ricco : 1139.0) Phospholipase D alpha 1 precursor (EC 3.1.4.4) (PLD 1) (Choline phosphatase 1) (Phosphatidylcholine-hydrolyzing phospholipase D 1) - Ricinus communis (Castor bean) & (at3g15730 : 1078.0) Encodes phospholipase D alpha 1 (PLD alpha 1). Positive regulator of abscisic acid (ABA) mediated stomatal movements. PLD alpha 1 plays an important role in seed deterioration and ag…	-2.5	-3.6	-3.2	-2.8	-4.6	-4	-3.6	-3.47143
11.9.3.2	lipid metabolism.lipid degradation.lysophospholipases.carboxylesterase	cs1g13220	Transcript	(at3g15650 : 86.7) alpha/beta-Hydrolases superfamily protein; FUNCTIONS IN: hydrolase activity, carboxylesterase activity; EXPRESSED IN: 16 plant structures; EXPRESSED DURING: 11 growth stages; CONTAINS InterPro DOMAIN/s: Phospholipase/carboxylesterase (InterPro:IPR003140); BEST Arabidopsis thaliana protein match is: alpha/beta-Hydrolases superfamily protein (TAIR:AT1G52700.1). & (reliability: 17…	-2.7	-3.5	-3.5	-2.7	-2.6	-2.9	-2.6	-2.92857
11.9.3.2	lipid metabolism.lipid degradation.lysophospholipases.carboxylesterase	cs7g05030	Transcript	(at5g20060 : 92.4) alpha/beta-Hydrolases superfamily protein; FUNCTIONS IN: hydrolase activity, carboxylesterase activity; INVOLVED IN: biological_process unknown; LOCATED IN: cellular_component unknown; EXPRESSED IN: 23 plant structures; EXPRESSED DURING: 15 growth stages; CONTAINS InterPro DOMAIN/s: Phospholipase/carboxylesterase (InterPro:IPR003140); BEST Arabidopsis thaliana protein match is:…	-3.1	-3	-2.9	-3.4	-2.3	-2.5	-2.4	-2.8
11.9.3.2	lipid metabolism.lipid degradation.lysophospholipases.carboxylesterase	cs8g05620	Transcript	(at3g48690 : 353.0) Encodes a protein with carboxylesterase whose activity was tested using both pNA and 2,4-D-methyl.; CXE12; FUNCTIONS IN: carboxylesterase activity; INVOLVED IN: response to salt stress; LOCATED IN: cytoplasm; EXPRESSED IN: 24 plant structures; EXPRESSED DURING: 14 growth stages; CONTAINS InterPro DOMAIN/s: Lipase, GDXG, active site (InterPro:IPR002168), Alpha/beta hydrolase fo…	-4.5	-5.1	-5.2	-5.1	-4.6	-3.8	-4.7	-4.71429
11.9.3.2	lipid metabolism.lipid degradation.lysophospholipases.carboxylesterase	cs8g05670	Transcript	(at3g48690 : 355.0) Encodes a protein with carboxylesterase whose activity was tested using both pNA and 2,4-D-methyl.; CXE12; FUNCTIONS IN: carboxylesterase activity; INVOLVED IN: response to salt stress; LOCATED IN: cytoplasm; EXPRESSED IN: 24 plant structures; EXPRESSED DURING: 14 growth stages; CONTAINS InterPro DOMAIN/s: Lipase, GDXG, active site (InterPro:IPR002168), Alpha/beta hydrolase fo…	-2.8	-3.4	-3	-2.5	-2.3	-2.2	-2.4	-2.65714
11.9.3.5	lipid metabolism.lipid degradation.lysophospholipases.phosphoinositide phospholipase C	orange1.1t02582	Transcript	(at3g48610 : 593.0) non-specific phospholipase C6 (NPC6); FUNCTIONS IN: hydrolase activity, acting on ester bonds; LOCATED IN: endomembrane system; EXPRESSED IN: 22 plant structures; EXPRESSED DURING: 13 growth stages; CONTAINS InterPro DOMAIN/s: Phosphoesterase (InterPro:IPR007312); BEST Arabidopsis thaliana protein match is: non-specific phospholipase C1 (TAIR:AT1G07230.1); Has 2244 Blast hits …	-3.2	-3.7	-3.4	-2.5	-2.6	-3	-2.7	-3.01429
11.9.4.5	lipid metabolism.lipid degradation.beta-oxidation.acyl-CoA thioesterase	cs8g05620	Transcript	(at3g48690 : 353.0) Encodes a protein with carboxylesterase whose activity was tested using both pNA and 2,4-D-methyl.; CXE12; FUNCTIONS IN: carboxylesterase activity; INVOLVED IN: response to salt stress; LOCATED IN: cytoplasm; EXPRESSED IN: 24 plant structures; EXPRESSED DURING: 14 growth stages; CONTAINS InterPro DOMAIN/s: Lipase, GDXG, active site (InterPro:IPR002168), Alpha/beta hydrolase fo…	-4.5	-5.1	-5.2	-5.1	-4.6	-3.8	-4.7	-4.71429
11.9.4.5	lipid metabolism.lipid degradation.beta-oxidation.acyl-CoA thioesterase	cs8g05670	Transcript	(at3g48690 : 355.0) Encodes a protein with carboxylesterase whose activity was tested using both pNA and 2,4-D-methyl.; CXE12; FUNCTIONS IN: carboxylesterase activity; INVOLVED IN: response to salt stress; LOCATED IN: cytoplasm; EXPRESSED IN: 24 plant structures; EXPRESSED DURING: 14 growth stages; CONTAINS InterPro DOMAIN/s: Lipase, GDXG, active site (InterPro:IPR002168), Alpha/beta hydrolase fo…	-2.8	-3.4	-3	-2.5	-2.3	-2.2	-2.4	-2.65714
11.10.3	lipid metabolism.glycolipid synthesis.UDP-sulfoquinovose synthase	cs4g18400	Transcript	(q84ki6|sqd1_spiol : 507.0) UDP-sulfoquinovose synthase, chloroplast precursor (EC 3.13.1.1) (Sulfite:UDP-glucose sulfotransferase) (Sulfolipid biosynthesis protein) (SoSQD1) - Spinacia oleracea (Spinach) & (at4g33030 : 495.0) involved in sulfolipid biosynthesis; sulfoquinovosyldiacylglycerol 1 (SQD1); FUNCTIONS IN: UDPsulfoquinovose synthase activity, sulfotransferase activity, zinc ion binding;…	-2.3	-3.2	-3.1	-2.2	-2.3	-2.6	-2.2	-2.55714
13.1.1.1.1	amino acid metabolism.synthesis.central amino acid metabolism.GABA.Glutamate decarboxylase	cs5g16440	Transcript	(at2g02010 : 377.0) glutamate decarboxylase 4 (GAD4); FUNCTIONS IN: calmodulin binding; INVOLVED IN: carboxylic acid metabolic process, glutamate metabolic process, glutamate decarboxylation to succinate; LOCATED IN: cytosol, nucleus; CONTAINS InterPro DOMAIN/s: Pyridoxal phosphate-dependent transferase, major domain (InterPro:IPR015424), Pyridoxal phosphate-dependent decarboxylase (InterPro:IPR0…	-4.3	-4.2	-3.4	-4.1	-5.3	-2.8	-5.1	-4.17143
13.1.3.1.1	amino acid metabolism.synthesis.aspartate family.asparagine.asparagine synthetase	cs8g20410	Transcript	(at5g10240 : 247.0) Encodes asparagine synthetase (ASN3).; asparagine synthetase 3 (ASN3); FUNCTIONS IN: asparagine synthase (glutamine-hydrolyzing) activity; INVOLVED IN: asparagine biosynthetic process; EXPRESSED IN: 23 plant structures; EXPRESSED DURING: 13 growth stages; CONTAINS InterPro DOMAIN/s: Rossmann-like alpha/beta/alpha sandwich fold (InterPro:IPR014729), Asparagine synthase (InterPr…	-3.1	-2.9	-2.6	-2.8	-4.9	-4.7	-3	-3.42857
13.1.3.4.12	amino acid metabolism.synthesis.aspartate family.methionine.homocysteine S-methyltransferase	cs9g07420	Transcript	(q9fum8|hmt3_maize : 126.0) Homocysteine S-methyltransferase 3 (EC 2.1.1.10) (S-methylmethionine:homocysteine methyltransferase 3) (SMM:Hcy S-methyltransferase 3) (ZmHMT-3) - Zea mays (Maize) & (at3g22740 : 125.0) homocysteine S-methyltransferase (HMT3); homocysteine S-methyltransferase 3 (HMT3); FUNCTIONS IN: homocysteine S-methyltransferase activity; INVOLVED IN: biological_process unknown; LOC…	-4.7	-5.2	-5.2	-4.4	-5.3	-4.9	-5.1	-4.97143
13.1.5.1.1	amino acid metabolism.synthesis.serine-glycine-cysteine group.serine.phosphoglycerate dehydrogenase	orange1.1t04497	Transcript	(at1g17745 : 424.0) encodes a 3-Phosphoglycerate dehydrogenase; D-3-phosphoglycerate dehydrogenase; CONTAINS InterPro DOMAIN/s: D-3-phosphoglycerate dehydrogenase (InterPro:IPR006236), D-isomer specific 2-hydroxyacid dehydrogenase, catalytic domain (InterPro:IPR006139), D-isomer specific 2-hydroxyacid dehydrogenase, NAD-binding (InterPro:IPR006140), D-3-phosphogylcerate Dehydrogenase (InterPro:IP…	-2.4	-4.1	-3.7	-3.5	-2.5	-2.6	-2.9	-3.1
13.1.5.3.1	amino acid metabolism.synthesis.serine-glycine-cysteine group.cysteine.OASTL	cs9g06960	Transcript	(at3g22460 : 158.0) Encodes a member of a family of genes with O-acetylserine(thiol)lyase activity.; O-acetylserine (thiol) lyase (OAS-TL) isoform A2 (OASA2); FUNCTIONS IN: pyridoxal phosphate binding, cysteine synthase activity, catalytic activity; INVOLVED IN: response to zinc ion, cysteine biosynthetic process; EXPRESSED IN: 19 plant structures; EXPRESSED DURING: 9 growth stages; CONTAINS Inte…	-3.1	-2.2	-3.4	-4.4	-2.9	-2.8	-3	-3.11429
13.1.5.3.1	amino acid metabolism.synthesis.serine-glycine-cysteine group.cysteine.OASTL	cs9g06970	Transcript	(at3g22460 : 158.0) Encodes a member of a family of genes with O-acetylserine(thiol)lyase activity.; O-acetylserine (thiol) lyase (OAS-TL) isoform A2 (OASA2); FUNCTIONS IN: pyridoxal phosphate binding, cysteine synthase activity, catalytic activity; INVOLVED IN: response to zinc ion, cysteine biosynthetic process; EXPRESSED IN: 19 plant structures; EXPRESSED DURING: 9 growth stages; CONTAINS Inte…	-3.3	-2.1	-3.1	-3.7	-2.2	-2.6	-2.7	-2.81429
13.2.2.3	amino acid metabolism.degradation.glutamate family.arginine	cs2g03560	Transcript	(at2g34470 : 140.0) Encodes a urease accessory protein which is essential for the activation of plant urease.; urease accessory protein G (UREG); FUNCTIONS IN: nickel ion binding, nucleotide binding, metal ion binding, ATP binding; INVOLVED IN: nitrogen compound metabolic process, positive regulation of metalloenzyme activity; LOCATED IN: membrane; EXPRESSED IN: 22 plant structures; EXPRESSED DUR…	-2.8	-3.3	-3.3	-2.9	-2.6	-2.5	-2.3	-2.81429
13.2.3.1.1	amino acid metabolism.degradation.aspartate family.asparagine.L-asparaginase	cs3g23110	Transcript	(at3g16150 : 436.0) N-terminal nucleophile aminohydrolases (Ntn hydrolases) superfamily protein; CONTAINS InterPro DOMAIN/s: Peptidase T2, asparaginase 2 (InterPro:IPR000246); BEST Arabidopsis thaliana protein match is: N-terminal nucleophile aminohydrolases (Ntn hydrolases) superfamily protein (TAIR:AT5G08100.1); Has 3285 Blast hits to 3219 proteins in 891 species: Archae - 113; Bacteria - 1512;…	5.3	4.4	5.2	3.7	2.6	2.2	3.1	3.78571
15.1	metal handling.acquisition	cs3g01120	Transcript	(at5g49730 : 244.0) Encodes a plasma membrane-located ferric chelate reductase. Its mRNA is expressed in green aerial tissues (shoot, flower and cotyledon) in a light- and cell differentiation-specific manner.; ferric reduction oxidase 6 (FRO6); CONTAINS InterPro DOMAIN/s: Ferredoxin reductase-type FAD-binding domain (InterPro:IPR017927), Ferric reductase, NAD binding (InterPro:IPR013121), Cytoch…	-4.5	-4.5	-4.4	-4.5	-3.3	-3.5	-3.3	-4
16.1	secondary metabolism.isoprenoids	orange1.1t04957	Transcript	(q94id7|ggpps_hevbr : 273.0) Geranylgeranyl pyrophosphate synthetase, chloroplast precursor (GGPP synthetase) [Includes: Dimethylallyltranstransferase (EC 2.5.1.1); Geranyltranstransferase (EC 2.5.1.10); Farnesyltranstransferase (EC 2.5.1.29)] - Hevea brasiliensis & (at4g36810 : 266.0) Encodes a protein with geranylgeranyl pyrophosphate synthase activity involved in isoprenoid biosynthesis. The e…	-3.8	-3.2	-3.4	-3.2	-2.7	-2.7	-2.9	-3.12857
16.1.1.10	secondary metabolism.isoprenoids.non-mevalonate pathway.geranylgeranyl pyrophosphate synthase	orange1.1t04957	Transcript	(q94id7|ggpps_hevbr : 273.0) Geranylgeranyl pyrophosphate synthetase, chloroplast precursor (GGPP synthetase) [Includes: Dimethylallyltranstransferase (EC 2.5.1.1); Geranyltranstransferase (EC 2.5.1.10); Farnesyltranstransferase (EC 2.5.1.29)] - Hevea brasiliensis & (at4g36810 : 266.0) Encodes a protein with geranylgeranyl pyrophosphate synthase activity involved in isoprenoid biosynthesis. The e…	-3.8	-3.2	-3.4	-3.2	-2.7	-2.7	-2.9	-3.12857
16.1.3.3	secondary metabolism.isoprenoids.tocopherol biosynthesis.MPBQ/MSBQ methyltransferase	cs5g30590	Transcript	(p23525|in37_spiol : 257.0) 37 kDa inner envelope membrane protein, chloroplast precursor (E37) - Spinacia oleracea (Spinach) & (at3g63410 : 246.0) Encodes a MPBQ/MSBQ methyltransferase located in the chloroplast inner envelope membrane. Mutant plants lack plastoquinone (PQ), suggesting that the APG1 protein is involved in the methylation step of PQ biosynthesis. The gene product is also involved…	-2.7	-3.7	-3.8	-2.2	-3.3	-3.6	-2.9	-3.17143
16.1.4.10	secondary metabolism.isoprenoids.carotenoids.carotenoid cleavage dioxygenase	cs7g01710	Transcript	(at3g63520 : 168.0) Encodes a protein with 9-<i>cis</i>-epoxycarotenoid dioxygenase activity. The enzyme was shown to act on a variety of carotenoid including &#946;-carotene, lutein, zeaxanthin, and all-<i>trans</i>-violaxanthin. When those compounds are used as substrates, the major reaction product detected is a C14 dialdehyde: 4,9-dimethyldodeca-2,4,6,8,10-pentaene-1,12-dial. The enzyme did n…	-3.5	-3.8	-3.5	-3	-3.9	-4	-3.9	-3.65714
16.1.5	secondary metabolism.isoprenoids.terpenoids	cs4g12050	Transcript	(p93665|dcs1_goshi : 138.0) (+)-delta-cadinene synthase (EC 4.2.3.13) (D-cadinene synthase) - Gossypium hirsutum (Upland cotton) & (at5g23960 : 125.0) Encodes a sesquiterpene synthase involved in generating all of the group A sesquiterpenes found in the Arabidopsis floral volatile blend. Strongly expressed in the stigma.; terpene synthase 21 (TPS21); CONTAINS InterPro DOMAIN/s: Terpene synthase, …	-5.7	-4.6	-2.6	-5.9	-4.3	-3.9	-4.3	-4.47143
16.2	secondary metabolism.phenylpropanoids	cs2g10090	Transcript	(o22309|7omt9_medsa : 323.0) Isoflavone-7-O-methyltransferase 9 (EC 2.1.1.150) (Isoflavone-O-methyltransferase 9) (7 IOMT-9) - Medicago sativa (Alfalfa) & (at4g35160 : 173.0) O-methyltransferase family protein; FUNCTIONS IN: methyltransferase activity, O-methyltransferase activity, protein dimerization activity; LOCATED IN: cytosol; CONTAINS InterPro DOMAIN/s: Winged helix-turn-helix transcriptio…	-3.4	-4.6	-4.8	-3.6	-3.2	-3.7	-3.1	-3.77143
16.2	secondary metabolism.phenylpropanoids	cs3g01140	Transcript	(at2g02400 : 231.0) NAD(P)-binding Rossmann-fold superfamily protein; FUNCTIONS IN: coenzyme binding, binding, cinnamoyl-CoA reductase activity, catalytic activity; INVOLVED IN: lignin biosynthetic process, cellular metabolic process, metabolic process; LOCATED IN: plasma membrane; EXPRESSED IN: 23 plant structures; EXPRESSED DURING: 15 growth stages; CONTAINS InterPro DOMAIN/s: NAD-dependent epi…	-3.4	-3.1	-2.6	-2.9	-2	-2.6	-2	-2.65714
16.2	secondary metabolism.phenylpropanoids	cs6g03020	Transcript	(o24529|7omt8_medsa : 192.0) Isoflavone-7-O-methyltransferase 8 (EC 2.1.1.150) (Isoflavone-O-methyltransferase 8) (7-IOMT-8) - Medicago sativa (Alfalfa) & (at4g35160 : 140.0) O-methyltransferase family protein; FUNCTIONS IN: methyltransferase activity, O-methyltransferase activity, protein dimerization activity; LOCATED IN: cytosol; CONTAINS InterPro DOMAIN/s: Winged helix-turn-helix transcriptio…	-4.6	-5.4	-5.4	-5.6	-4.8	-4.5	-4.5	-4.97143
16.2	secondary metabolism.phenylpropanoids	cs9g11480	Transcript	(o22309|7omt9_medsa : 214.0) Isoflavone-7-O-methyltransferase 9 (EC 2.1.1.150) (Isoflavone-O-methyltransferase 9) (7 IOMT-9) - Medicago sativa (Alfalfa) & (at4g35160 : 118.0) O-methyltransferase family protein; FUNCTIONS IN: methyltransferase activity, O-methyltransferase activity, protein dimerization activity; LOCATED IN: cytosol; CONTAINS InterPro DOMAIN/s: Winged helix-turn-helix transcriptio…	-5.7	-4.4	-4.8	-6	-4.4	-3.1	-4.6	-4.71429
16.2	secondary metabolism.phenylpropanoids	orange1.1t04332	Transcript	(at2g22570 : 128.0) encodes a nicotinamidase that converts nicotinamide into nicotinic acid. As such the encoded enzyme is involved in the pyridine nucleotide salvage pathway which may be connected to the de novo NAD biosynthesis through the ABA signaling pathway.; nicotinamidase 1 (NIC1); CONTAINS InterPro DOMAIN/s: Isochorismatase-like (InterPro:IPR000868); Has 35333 Blast hits to 34131 protein…	-3.6	-3.8	-3.8	-2.3	-3.4	-3.5	-3	-3.34286
16.2.1	secondary metabolism.phenylpropanoids.lignin biosynthesis	cs1g23710	Transcript	(at2g18570 : 480.0) UDP-Glycosyltransferase superfamily protein; FUNCTIONS IN: transferase activity, transferring glycosyl groups; INVOLVED IN: metabolic process; LOCATED IN: cellular_component unknown; CONTAINS InterPro DOMAIN/s: UDP-glucuronosyl/UDP-glucosyltransferase (InterPro:IPR002213); BEST Arabidopsis thaliana protein match is: UDP-Glycosyltransferase superfamily protein (TAIR:AT2G18560.1…	-4	-4	-3	-4	-3	-2.6	-3.1	-3.38571
16.2.1.5	secondary metabolism.phenylpropanoids.lignin biosynthesis.C3H	cs5g18700	Transcript	(o81973|c93a3_soybn : 233.0) Cytochrome P450 93A3 (EC 1.14.-.-) (P450 CP5) - Glycine max (Soybean) & (at2g45550 : 197.0) member of CYP76C; "cytochrome P450, family 76, subfamily C, polypeptide 4" (CYP76C4); FUNCTIONS IN: electron carrier activity, monooxygenase activity, iron ion binding, oxygen binding, heme binding; INVOLVED IN: oxidation reduction; EXPRESSED IN: stem, root, carpel; EXPRESSED D…	-3.5	-3.3	-4.1	-3.9	-2.7	-2.4	-2.7	-3.22857
16.2.1.5	secondary metabolism.phenylpropanoids.lignin biosynthesis.C3H	cs5g18710	Transcript	(o81973|c93a3_soybn : 243.0) Cytochrome P450 93A3 (EC 1.14.-.-) (P450 CP5) - Glycine max (Soybean) & (at2g45550 : 204.0) member of CYP76C; "cytochrome P450, family 76, subfamily C, polypeptide 4" (CYP76C4); FUNCTIONS IN: electron carrier activity, monooxygenase activity, iron ion binding, oxygen binding, heme binding; INVOLVED IN: oxidation reduction; EXPRESSED IN: stem, root, carpel; EXPRESSED D…	-4.6	-4.6	-5.1	-4.8	-3.5	-3.6	-3.7	-4.27143
16.2.1.5	secondary metabolism.phenylpropanoids.lignin biosynthesis.C3H	orange1.1t03357	Transcript	(at4g36220 : 229.0) encodes ferulate 5-hydroxylase (F5H). Involved in lignin biosynthesis.; ferulic acid 5-hydroxylase 1 (FAH1); FUNCTIONS IN: ferulate 5-hydroxylase activity, monooxygenase activity; INVOLVED IN: lignin biosynthetic process, response to UV-B, phenylpropanoid biosynthetic process; LOCATED IN: endoplasmic reticulum; EXPRESSED IN: 20 plant structures; EXPRESSED DURING: 12 growth sta…	-3.7	-4.3	-4.2	-3.7	-2.9	-3.3	-2.9	-3.57143
16.2.1.7	secondary metabolism.phenylpropanoids.lignin biosynthesis.CCR1	cs8g20610	Transcript	(at5g58490 : 199.0) NAD(P)-binding Rossmann-fold superfamily protein; FUNCTIONS IN: coenzyme binding, binding, cinnamoyl-CoA reductase activity, catalytic activity; INVOLVED IN: lignin biosynthetic process, cellular metabolic process, metabolic process; LOCATED IN: cellular_component unknown; EXPRESSED IN: 24 plant structures; EXPRESSED DURING: 15 growth stages; CONTAINS InterPro DOMAIN/s: NAD-de…	-3.2	-3.2	-3.6	-2.2	-3.8	-3.5	-3.5	-3.28571
16.2.1.8	secondary metabolism.phenylpropanoids.lignin biosynthesis.F5H	cs2g19590	Transcript	(o81974|c71d8_soybn : 429.0) Cytochrome P450 71D8 (EC 1.14.-.-) (P450 CP7) - Glycine max (Soybean) & (at3g26300 : 353.0) putative cytochrome P450; "cytochrome P450, family 71, subfamily B, polypeptide 34" (CYP71B34); FUNCTIONS IN: electron carrier activity, monooxygenase activity, iron ion binding, oxygen binding, heme binding; INVOLVED IN: oxidation reduction; LOCATED IN: endomembrane system; EX…	-3.4	-4.1	-4.7	-4	-4.1	-4.2	-4	-4.07143
16.2.1.8	secondary metabolism.phenylpropanoids.lignin biosynthesis.F5H	orange1.1t03357	Transcript	(at4g36220 : 229.0) encodes ferulate 5-hydroxylase (F5H). Involved in lignin biosynthesis.; ferulic acid 5-hydroxylase 1 (FAH1); FUNCTIONS IN: ferulate 5-hydroxylase activity, monooxygenase activity; INVOLVED IN: lignin biosynthetic process, response to UV-B, phenylpropanoid biosynthetic process; LOCATED IN: endoplasmic reticulum; EXPRESSED IN: 20 plant structures; EXPRESSED DURING: 12 growth sta…	-3.7	-4.3	-4.2	-3.7	-2.9	-3.3	-2.9	-3.57143
16.2.1.9	secondary metabolism.phenylpropanoids.lignin biosynthesis.COMT	cs1g03780	Transcript	(q8w013|comt1_catro : 137.0) Caffeic acid 3-O-methyltransferase (EC 2.1.1.68) (S-adenosysl-L-methionine:caffeic acid 3-O-methyltransferase) (COMT) (CAOMT) - Catharanthus roseus (Rosy periwinkle) (Madagascar periwinkle) & (at5g54160 : 132.0) A caffeic acid/5-hydroxyferulic acid O-methyltransferase. Interacts with 14-4-3 proteins in yeast 2 hybrid assay. AtOMT1 (At5g54160) encodes a flavonol 3铆-O-m…	-4.3	-3.6	-2.8	-3.4	-3.4	-3.7	-3.3	-3.5
16.2.1.9	secondary metabolism.phenylpropanoids.lignin biosynthesis.COMT	cs1g03800	Transcript	(q8w013|comt1_catro : 137.0) Caffeic acid 3-O-methyltransferase (EC 2.1.1.68) (S-adenosysl-L-methionine:caffeic acid 3-O-methyltransferase) (COMT) (CAOMT) - Catharanthus roseus (Rosy periwinkle) (Madagascar periwinkle) & (at5g54160 : 132.0) A caffeic acid/5-hydroxyferulic acid O-methyltransferase. Interacts with 14-4-3 proteins in yeast 2 hybrid assay. AtOMT1 (At5g54160) encodes a flavonol 3铆-O-m…	-4.4	-4	-3.2	-3.8	-3.4	-3.7	-3.3	-3.68571
16.2.1.9	secondary metabolism.phenylpropanoids.lignin biosynthesis.COMT	cs5g16860	Transcript	(at5g54160 : 145.0) A caffeic acid/5-hydroxyferulic acid O-methyltransferase. Interacts with 14-4-3 proteins in yeast 2 hybrid assay. AtOMT1 (At5g54160) encodes a flavonol 3铆-O-methyltransferase that is highly active towards quercetin and myricetin. The substrate specificity identifies the enzyme as flavonol 3铆-methyltransferase which replaces the former annotation of the gene to encode a caffeic…	8.2	9.2	8.7	7.1	4.3	4.7	5.9	6.87143
16.2.1.9	secondary metabolism.phenylpropanoids.lignin biosynthesis.COMT	cs5g17970	Transcript	(at5g54160 : 144.0) A caffeic acid/5-hydroxyferulic acid O-methyltransferase. Interacts with 14-4-3 proteins in yeast 2 hybrid assay. AtOMT1 (At5g54160) encodes a flavonol 3铆-O-methyltransferase that is highly active towards quercetin and myricetin. The substrate specificity identifies the enzyme as flavonol 3铆-methyltransferase which replaces the former annotation of the gene to encode a caffeic…	8	8.6	8.1	6.9	3.2	3.3	4.9	6.14286
16.2.1.9	secondary metabolism.phenylpropanoids.lignin biosynthesis.COMT	cs5g18010	Transcript	(at5g54160 : 143.0) A caffeic acid/5-hydroxyferulic acid O-methyltransferase. Interacts with 14-4-3 proteins in yeast 2 hybrid assay. AtOMT1 (At5g54160) encodes a flavonol 3铆-O-methyltransferase that is highly active towards quercetin and myricetin. The substrate specificity identifies the enzyme as flavonol 3铆-methyltransferase which replaces the former annotation of the gene to encode a caffeic…	7.6	8.3	7.8	6.4	3.4	4.1	5.2	6.11429
16.2.1.9	secondary metabolism.phenylpropanoids.lignin biosynthesis.COMT	cs5g18040	Transcript	(q9fqy8|comt1_capan : 120.0) Caffeic acid 3-O-methyltransferase (EC 2.1.1.68) (S-adenosysl-L-methionine:caffeic acid 3-O-methyltransferase) (COMT) (CAOMT) - Capsicum annuum (Bell pepper) & (at5g54160 : 105.0) A caffeic acid/5-hydroxyferulic acid O-methyltransferase. Interacts with 14-4-3 proteins in yeast 2 hybrid assay. AtOMT1 (At5g54160) encodes a flavonol 3铆-O-methyltransferase that is highly …	7.5	8	7.6	6.6	3.7	3.5	5.1	6
16.2.1.9	secondary metabolism.phenylpropanoids.lignin biosynthesis.COMT	cs5g24940	Transcript	(at5g54160 : 130.0) A caffeic acid/5-hydroxyferulic acid O-methyltransferase. Interacts with 14-4-3 proteins in yeast 2 hybrid assay. AtOMT1 (At5g54160) encodes a flavonol 3铆-O-methyltransferase that is highly active towards quercetin and myricetin. The substrate specificity identifies the enzyme as flavonol 3铆-methyltransferase which replaces the former annotation of the gene to encode a caffeic…	-4.1	-5.1	-4.5	-3.9	-5.3	-3.4	-4.7	-4.42857
16.2.1.9	secondary metabolism.phenylpropanoids.lignin biosynthesis.COMT	cs5g24950	Transcript	(at5g54160 : 127.0) A caffeic acid/5-hydroxyferulic acid O-methyltransferase. Interacts with 14-4-3 proteins in yeast 2 hybrid assay. AtOMT1 (At5g54160) encodes a flavonol 3铆-O-methyltransferase that is highly active towards quercetin and myricetin. The substrate specificity identifies the enzyme as flavonol 3铆-methyltransferase which replaces the former annotation of the gene to encode a caffeic…	-3.8	-4.4	-4.1	-3.8	-4.8	-3.6	-4.4	-4.12857
16.2.1.9	secondary metabolism.phenylpropanoids.lignin biosynthesis.COMT	cs5g24960	Transcript	(at5g54160 : 141.0) A caffeic acid/5-hydroxyferulic acid O-methyltransferase. Interacts with 14-4-3 proteins in yeast 2 hybrid assay. AtOMT1 (At5g54160) encodes a flavonol 3铆-O-methyltransferase that is highly active towards quercetin and myricetin. The substrate specificity identifies the enzyme as flavonol 3铆-methyltransferase which replaces the former annotation of the gene to encode a caffeic…	-2.4	-3.6	-3.2	-3	-3.9	-3.2	-3.5	-3.25714
16.2.1.9	secondary metabolism.phenylpropanoids.lignin biosynthesis.COMT	cs5g25000	Transcript	(q9fqy8|comt1_capan : 117.0) Caffeic acid 3-O-methyltransferase (EC 2.1.1.68) (S-adenosysl-L-methionine:caffeic acid 3-O-methyltransferase) (COMT) (CAOMT) - Capsicum annuum (Bell pepper) & (at5g54160 : 92.8) A caffeic acid/5-hydroxyferulic acid O-methyltransferase. Interacts with 14-4-3 proteins in yeast 2 hybrid assay. AtOMT1 (At5g54160) encodes a flavonol 3铆-O-methyltransferase that is highly a…	-3.1	-3.5	-3.1	-2.7	-4.2	-2.9	-3.4	-3.27143
16.2.1.9	secondary metabolism.phenylpropanoids.lignin biosynthesis.COMT	cs7g25580	Transcript	(at5g54160 : 140.0) A caffeic acid/5-hydroxyferulic acid O-methyltransferase. Interacts with 14-4-3 proteins in yeast 2 hybrid assay. AtOMT1 (At5g54160) encodes a flavonol 3铆-O-methyltransferase that is highly active towards quercetin and myricetin. The substrate specificity identifies the enzyme as flavonol 3铆-methyltransferase which replaces the former annotation of the gene to encode a caffeic…	6	6.2	5.5	4.9	2.1	3.3	4.3	4.61429
16.2.1.9	secondary metabolism.phenylpropanoids.lignin biosynthesis.COMT	orange1.1t03484	Transcript	(at5g54160 : 141.0) A caffeic acid/5-hydroxyferulic acid O-methyltransferase. Interacts with 14-4-3 proteins in yeast 2 hybrid assay. AtOMT1 (At5g54160) encodes a flavonol 3铆-O-methyltransferase that is highly active towards quercetin and myricetin. The substrate specificity identifies the enzyme as flavonol 3铆-methyltransferase which replaces the former annotation of the gene to encode a caffeic…	-2.2	-3.6	-3.1	-2.7	-3.9	-3.1	-3.2	-3.11429
16.2.1.9	secondary metabolism.phenylpropanoids.lignin biosynthesis.COMT	orange1.1t03686	Transcript	(q9fqy8|comt1_capan : 125.0) Caffeic acid 3-O-methyltransferase (EC 2.1.1.68) (S-adenosysl-L-methionine:caffeic acid 3-O-methyltransferase) (COMT) (CAOMT) - Capsicum annuum (Bell pepper) & (at5g54160 : 119.0) A caffeic acid/5-hydroxyferulic acid O-methyltransferase. Interacts with 14-4-3 proteins in yeast 2 hybrid assay. AtOMT1 (At5g54160) encodes a flavonol 3铆-O-methyltransferase that is highly …	-2.6	-4.4	-4.2	-2.6	-3.3	-3.6	-2.9	-3.37143
16.2.1.9	secondary metabolism.phenylpropanoids.lignin biosynthesis.COMT	orange1.1t05016	Transcript	(p28002|comt1_medsa : 124.0) Caffeic acid 3-O-methyltransferase (EC 2.1.1.68) (S-adenosysl-L-methionine:caffeic acid 3-O-methyltransferase) (COMT) (CAOMT) - Medicago sativa (Alfalfa) & (at5g54160 : 111.0) A caffeic acid/5-hydroxyferulic acid O-methyltransferase. Interacts with 14-4-3 proteins in yeast 2 hybrid assay. AtOMT1 (At5g54160) encodes a flavonol 3铆-O-methyltransferase that is highly acti…	-4	-4.6	-4.1	-3.3	-3.1	-3.4	-3.1	-3.65714
16.2.1.9	secondary metabolism.phenylpropanoids.lignin biosynthesis.COMT	orange1.1t05018	Transcript	(q8w013|comt1_catro : 139.0) Caffeic acid 3-O-methyltransferase (EC 2.1.1.68) (S-adenosysl-L-methionine:caffeic acid 3-O-methyltransferase) (COMT) (CAOMT) - Catharanthus roseus (Rosy periwinkle) (Madagascar periwinkle) & (at5g54160 : 134.0) A caffeic acid/5-hydroxyferulic acid O-methyltransferase. Interacts with 14-4-3 proteins in yeast 2 hybrid assay. AtOMT1 (At5g54160) encodes a flavonol 3铆-O-m…	-4.4	-5.3	-4.9	-3.7	-3.4	-3.8	-3.3	-4.11429
16.2.1.10	secondary metabolism.phenylpropanoids.lignin biosynthesis.CAD	cs1g20580	Transcript	(q9zrf1|mtdh_fraan : 257.0) Probable mannitol dehydrogenase (EC 1.1.1.255) (NAD-dependent mannitol dehydrogenase) - Fragaria ananassa (Strawberry) & (at4g37990 : 233.0) Encodes an aromatic alcohol:NADP+ oxidoreductase whose mRNA levels are increased in response to treatment with a variety of phytopathogenic bacteria. Though similar to mannitol dehydrogenases, this enzyme does not have mannitol de…	7.5	7.7	6.4	6.4	5.2	4.1	5.9	6.17143
16.2.1.10	secondary metabolism.phenylpropanoids.lignin biosynthesis.CAD	cs1g20590	Transcript	(p93257|mtdh_mescr : 311.0) Probable mannitol dehydrogenase (EC 1.1.1.255) (NAD-dependent mannitol dehydrogenase) - Mesembryanthemum crystallinum (Common ice plant) & (at4g37990 : 291.0) Encodes an aromatic alcohol:NADP+ oxidoreductase whose mRNA levels are increased in response to treatment with a variety of phytopathogenic bacteria. Though similar to mannitol dehydrogenases, this enzyme does no…	-3.9	-4	-4	-3.3	-4.1	-3.6	-4.1	-3.85714
16.2.1.10	secondary metabolism.phenylpropanoids.lignin biosynthesis.CAD	cs1g20600	Transcript	(q9zrf1|mtdh_fraan : 317.0) Probable mannitol dehydrogenase (EC 1.1.1.255) (NAD-dependent mannitol dehydrogenase) - Fragaria ananassa (Strawberry) & (at4g37980 : 294.0) elicitor-activated gene 3-1 (ELI3-1); FUNCTIONS IN: oxidoreductase activity, zinc ion binding; INVOLVED IN: response to bacterium, plant-type hypersensitive response; EXPRESSED IN: 20 plant structures; EXPRESSED DURING: 13 growth …	-4.5	-4.3	-4.1	-3.8	-5	-3.7	-4.9	-4.32857
16.4.1	secondary metabolism.N misc.alkaloid-like	cs7g20260	Transcript	(at5g22020 : 97.1) Calcium-dependent phosphotriesterase superfamily protein; FUNCTIONS IN: strictosidine synthase activity; INVOLVED IN: alkaloid biosynthetic process, biosynthetic process; LOCATED IN: endomembrane system; CONTAINS InterPro DOMAIN/s: Strictosidine synthase (InterPro:IPR004141), Strictosidine synthase, conserved region (InterPro:IPR018119), Six-bladed beta-propeller, TolB-like (In…	-3.7	-3.3	-3.4	-3.4	-2.5	-2.6	-2.9	-3.11429
16.4.1	secondary metabolism.N misc.alkaloid-like	orange1.1t03034	Transcript	(at2g29350 : 127.0) senescence-associated gene SAG13 encoding a short-chain alcohol dehydrogenase; senescence-associated gene 13 (SAG13); CONTAINS InterPro DOMAIN/s: Short-chain dehydrogenase/reductase, conserved site (InterPro:IPR020904), NAD(P)-binding domain (InterPro:IPR016040), Glucose/ribitol dehydrogenase (InterPro:IPR002347), Short-chain dehydrogenase/reductase SDR (InterPro:IPR002198); B…	-4	-2.7	-3.1	-4.1	-3.2	-3.4	-3.3	-3.4
16.5.1.1.1.7	secondary metabolism.sulfur-containing.glucosinolates.synthesis.aliphatic.CYP83A1 phenylacetaldoxime monooxygenase	cs4g09010	Transcript	(o22307|c71db_lotja : 284.0) Cytochrome P450 71D11 (EC 1.14.-.-) (Fragment) - Lotus japonicus & (at3g26230 : 223.0) putative cytochrome P450; "cytochrome P450, family 71, subfamily B, polypeptide 24" (CYP71B24); FUNCTIONS IN: electron carrier activity, monooxygenase activity, iron ion binding, oxygen binding, heme binding; INVOLVED IN: oxidation reduction; EXPRESSED IN: 14 plant structures; EXPRE…	-3.8	-5.8	-4.2	-3.9	-5.1	-4.8	-4.7	-4.61429
16.5.1.1.1.8	secondary metabolism.sulfur-containing.glucosinolates.synthesis.aliphatic.UDP-glycosyltransferase	cs2g18290	Transcript	(at1g05680 : 305.0) Encodes a UDP-glucosyltransferase, UGT74E2, that acts on IBA (indole-3-butyric acid) and affects auxin homeostasis. The transcript and protein levels of this enzyme are strongly induced by H2O2 and may allow integration of ROS (reactive oxygen species) and auxin signaling. This enzyme can also transfer glycosyl groups to several compounds related to the explosive TNT when this…	3.8	5.5	4.5	4.6	2.2	2.5	2.3	3.62857
16.5.1.1.1.12	secondary metabolism.sulfur-containing.glucosinolates.synthesis.aliphatic.benzoate-CoA ligase	cs6g15880	Transcript	(at1g65890 : 627.0) acyl activating enzyme 12 (AAE12); FUNCTIONS IN: catalytic activity; INVOLVED IN: metabolic process; EXPRESSED IN: leaf apex, hypocotyl, flower; EXPRESSED DURING: petal differentiation and expansion stage; CONTAINS InterPro DOMAIN/s: AMP-dependent synthetase/ligase (InterPro:IPR000873); BEST Arabidopsis thaliana protein match is: benzoyloxyglucosinolate 1 (TAIR:AT1G65880.1); H…	3.6	5.9	5	2.8	2.5	2.2	2.8	3.54286
16.5.1.1.1.13	secondary metabolism.sulfur-containing.glucosinolates.synthesis.aliphatic.2-oxoglutarate-dependent dioxygenase	cs9g08990	Transcript	(at1g06650 : 186.0) encodes a protein whose sequence is similar to 2-oxoglutarate-dependent dioxygenase; 2-oxoglutarate (2OG) and Fe(II)-dependent oxygenase superfamily protein; CONTAINS InterPro DOMAIN/s: Oxoglutarate/iron-dependent oxygenase (InterPro:IPR005123); BEST Arabidopsis thaliana protein match is: 2-oxoglutarate (2OG) and Fe(II)-dependent oxygenase superfamily protein (TAIR:AT1G06640.1…	-3.8	-3.5	-3.7	-3.4	-2.3	-2.7	-2.5	-3.12857
16.5.1.1.2.1	secondary metabolism.sulfur-containing.glucosinolates.synthesis.aromatic.CYP79A2 monooxygenase	cs7g29740	Transcript	(at5g05260 : 552.0) Encodes cytochrome P450 CYP79A2.; cytochrome p450 79a2 (CYP79A2); CONTAINS InterPro DOMAIN/s: Cytochrome P450 (InterPro:IPR001128), Cytochrome P450, E-class, group I (InterPro:IPR002401), Cytochrome P450, conserved site (InterPro:IPR017972); BEST Arabidopsis thaliana protein match is: cytochrome P450, family 79, subfamily A, polypeptide 3 pseudogene (TAIR:AT5G35917.1); Has 302…	4.9	6.2	6.6	3.6	2.6	3.5	3.6	4.42857
16.5.1.1.2.1	secondary metabolism.sulfur-containing.glucosinolates.synthesis.aromatic.CYP79A2 monooxygenase	cs7g29750	Transcript	(q43135|c79a1_sorbi : 261.0) Cytochrome P450 79A1 (EC 1.14.13.41) (Tyrosine N-monooxygenase) (Cytochrome P450Tyr) - Sorghum bicolor (Sorghum) (Sorghum vulgare) & (at5g05260 : 256.0) Encodes cytochrome P450 CYP79A2.; cytochrome p450 79a2 (CYP79A2); CONTAINS InterPro DOMAIN/s: Cytochrome P450 (InterPro:IPR001128), Cytochrome P450, E-class, group I (InterPro:IPR002401), Cytochrome P450, conserved si…	5.5	6.4	6.9	3.9	3.1	3.6	4	4.77143
16.5.1.1.2.1	secondary metabolism.sulfur-containing.glucosinolates.synthesis.aromatic.CYP79A2 monooxygenase	cs7g29760	Transcript	(at5g05260 : 587.0) Encodes cytochrome P450 CYP79A2.; cytochrome p450 79a2 (CYP79A2); CONTAINS InterPro DOMAIN/s: Cytochrome P450 (InterPro:IPR001128), Cytochrome P450, E-class, group I (InterPro:IPR002401), Cytochrome P450, conserved site (InterPro:IPR017972); BEST Arabidopsis thaliana protein match is: cytochrome P450, family 79, subfamily A, polypeptide 3 pseudogene (TAIR:AT5G35917.1); Has 302…	5.5	6.7	7.5	4.1	3.4	4	4.3	5.07143
16.5.1.1.2.1	secondary metabolism.sulfur-containing.glucosinolates.synthesis.aromatic.CYP79A2 monooxygenase	cs7g29770	Transcript	(at5g05260 : 506.0) Encodes cytochrome P450 CYP79A2.; cytochrome p450 79a2 (CYP79A2); CONTAINS InterPro DOMAIN/s: Cytochrome P450 (InterPro:IPR001128), Cytochrome P450, E-class, group I (InterPro:IPR002401), Cytochrome P450, conserved site (InterPro:IPR017972); BEST Arabidopsis thaliana protein match is: cytochrome P450, family 79, subfamily A, polypeptide 3 pseudogene (TAIR:AT5G35917.1); Has 302…	5.3	6.6	7.2	3.8	3	3.9	4	4.82857
16.5.1.1.3.1	secondary metabolism.sulfur-containing.glucosinolates.synthesis.indole.CYP79B2 monooxygenase	cs7g29750	Transcript	(q43135|c79a1_sorbi : 261.0) Cytochrome P450 79A1 (EC 1.14.13.41) (Tyrosine N-monooxygenase) (Cytochrome P450Tyr) - Sorghum bicolor (Sorghum) (Sorghum vulgare) & (at5g05260 : 256.0) Encodes cytochrome P450 CYP79A2.; cytochrome p450 79a2 (CYP79A2); CONTAINS InterPro DOMAIN/s: Cytochrome P450 (InterPro:IPR001128), Cytochrome P450, E-class, group I (InterPro:IPR002401), Cytochrome P450, conserved si…	5.5	6.4	6.9	3.9	3.1	3.6	4	4.77143
16.5.1.1.3.2	secondary metabolism.sulfur-containing.glucosinolates.synthesis.indole.CYP79B3 monooxygenase	cs7g29750	Transcript	(q43135|c79a1_sorbi : 261.0) Cytochrome P450 79A1 (EC 1.14.13.41) (Tyrosine N-monooxygenase) (Cytochrome P450Tyr) - Sorghum bicolor (Sorghum) (Sorghum vulgare) & (at5g05260 : 256.0) Encodes cytochrome P450 CYP79A2.; cytochrome p450 79a2 (CYP79A2); CONTAINS InterPro DOMAIN/s: Cytochrome P450 (InterPro:IPR001128), Cytochrome P450, E-class, group I (InterPro:IPR002401), Cytochrome P450, conserved si…	5.5	6.4	6.9	3.9	3.1	3.6	4	4.77143
16.5.1.1.4.1	secondary metabolism.sulfur-containing.glucosinolates.synthesis.shared.CYP83B1 phenylacetaldoxime monooxygenase	cs3g01130	Transcript	(o81970|c71a9_soybn : 288.0) Cytochrome P450 71A9 (EC 1.14.-.-) (P450 CP1) - Glycine max (Soybean) & (at3g26310 : 266.0) putative cytochrome P450; "cytochrome P450, family 71, subfamily B, polypeptide 35" (CYP71B35); FUNCTIONS IN: electron carrier activity, monooxygenase activity, iron ion binding, oxygen binding, heme binding; INVOLVED IN: oxidation reduction; LOCATED IN: endomembrane system; EX…	-4	-3.2	-3	-4.6	-3.1	-2.5	-3.2	-3.37143
16.5.1.1.4.1	secondary metabolism.sulfur-containing.glucosinolates.synthesis.shared.CYP83B1 phenylacetaldoxime monooxygenase	cs4g09010	Transcript	(o22307|c71db_lotja : 284.0) Cytochrome P450 71D11 (EC 1.14.-.-) (Fragment) - Lotus japonicus & (at3g26230 : 223.0) putative cytochrome P450; "cytochrome P450, family 71, subfamily B, polypeptide 24" (CYP71B24); FUNCTIONS IN: electron carrier activity, monooxygenase activity, iron ion binding, oxygen binding, heme binding; INVOLVED IN: oxidation reduction; EXPRESSED IN: 14 plant structures; EXPRE…	-3.8	-5.8	-4.2	-3.9	-5.1	-4.8	-4.7	-4.61429
16.5.1.1.4.1	secondary metabolism.sulfur-containing.glucosinolates.synthesis.shared.CYP83B1 phenylacetaldoxime monooxygenase	cs5g25930	Transcript	(at4g31500 : 248.0) Encodes an oxime-metabolizing enzyme in the biosynthetic pathway of glucosinolates. Is required for phytochrome signal transduction in red light. Mutation confers auxin overproduction.; "cytochrome P450, family 83, subfamily B, polypeptide 1" (CYP83B1); FUNCTIONS IN: oxidoreductase activity, acting on paired donors, with incorporation or reduction of molecular oxygen, NADH or …	-3.4	-2.5	-2.3	-3.4	-2.5	-2.3	-2.7	-2.72857
16.5.1.1.4.1	secondary metabolism.sulfur-containing.glucosinolates.synthesis.shared.CYP83B1 phenylacetaldoxime monooxygenase	orange1.1t04874	Transcript	(o81970|c71a9_soybn : 220.0) Cytochrome P450 71A9 (EC 1.14.-.-) (P450 CP1) - Glycine max (Soybean) & (at4g31500 : 217.0) Encodes an oxime-metabolizing enzyme in the biosynthetic pathway of glucosinolates. Is required for phytochrome signal transduction in red light. Mutation confers auxin overproduction.; "cytochrome P450, family 83, subfamily B, polypeptide 1" (CYP83B1); FUNCTIONS IN: oxidoreduc…	4.5	4.2	5.3	2.3	2.7	2.6	3.2	3.54286
16.5.1.1.4.1	secondary metabolism.sulfur-containing.glucosinolates.synthesis.shared.CYP83B1 phenylacetaldoxime monooxygenase	orange1.1t04991	Transcript	(o81970|c71a9_soybn : 220.0) Cytochrome P450 71A9 (EC 1.14.-.-) (P450 CP1) - Glycine max (Soybean) & (at4g31500 : 217.0) Encodes an oxime-metabolizing enzyme in the biosynthetic pathway of glucosinolates. Is required for phytochrome signal transduction in red light. Mutation confers auxin overproduction.; "cytochrome P450, family 83, subfamily B, polypeptide 1" (CYP83B1); FUNCTIONS IN: oxidoreduc…	4.4	4.1	5.3	2.4	2.8	2.6	3.1	3.52857
16.5.1.1.4.1	secondary metabolism.sulfur-containing.glucosinolates.synthesis.shared.CYP83B1 phenylacetaldoxime monooxygenase	orange1.1t05138	Transcript	(o81970|c71a9_soybn : 220.0) Cytochrome P450 71A9 (EC 1.14.-.-) (P450 CP1) - Glycine max (Soybean) & (at4g31500 : 217.0) Encodes an oxime-metabolizing enzyme in the biosynthetic pathway of glucosinolates. Is required for phytochrome signal transduction in red light. Mutation confers auxin overproduction.; "cytochrome P450, family 83, subfamily B, polypeptide 1" (CYP83B1); FUNCTIONS IN: oxidoreduc…	4.6	4.2	5.3	2.5	2.9	2.6	3.2	3.61429
16.5.1.1.4.1	secondary metabolism.sulfur-containing.glucosinolates.synthesis.shared.CYP83B1 phenylacetaldoxime monooxygenase	orange1.1t05258	Transcript	(at4g31500 : 213.0) Encodes an oxime-metabolizing enzyme in the biosynthetic pathway of glucosinolates. Is required for phytochrome signal transduction in red light. Mutation confers auxin overproduction.; "cytochrome P450, family 83, subfamily B, polypeptide 1" (CYP83B1); FUNCTIONS IN: oxidoreductase activity, acting on paired donors, with incorporation or reduction of molecular oxygen, NADH or …	4.4	4.2	5.3	2.3	2.8	2.7	3.2	3.55714
16.5.1.3.1	secondary metabolism.sulfur-containing.glucosinolates.degradation.myrosinase	cs7g01360	Transcript	(at2g25630 : 93.2) beta glucosidase 14 (BGLU14); FUNCTIONS IN: cation binding, hydrolase activity, hydrolyzing O-glycosyl compounds, catalytic activity; INVOLVED IN: pollen tube growth; LOCATED IN: plant-type cell wall; EXPRESSED IN: stem, male gametophyte, pollen tube; EXPRESSED DURING: M germinated pollen stage; CONTAINS InterPro DOMAIN/s: Glycoside hydrolase, family 1 (InterPro:IPR001360), Gly…	-3.5	-3.3	-3.5	-3.3	-2	-2.3	-2.4	-2.9
16.5.1.3.1.1	secondary metabolism.sulfur-containing.glucosinolates.degradation.myrosinase.TGG	cs7g01360	Transcript	(at2g25630 : 93.2) beta glucosidase 14 (BGLU14); FUNCTIONS IN: cation binding, hydrolase activity, hydrolyzing O-glycosyl compounds, catalytic activity; INVOLVED IN: pollen tube growth; LOCATED IN: plant-type cell wall; EXPRESSED IN: stem, male gametophyte, pollen tube; EXPRESSED DURING: M germinated pollen stage; CONTAINS InterPro DOMAIN/s: Glycoside hydrolase, family 1 (InterPro:IPR001360), Gly…	-3.5	-3.3	-3.5	-3.3	-2	-2.3	-2.4	-2.9
16.7	secondary metabolism.wax	cs4g09520	Transcript	(at5g55340 : 267.0) MBOAT (membrane bound O-acyl transferase) family protein; CONTAINS InterPro DOMAIN/s: Wax synthase (InterPro:IPR017088); BEST Arabidopsis thaliana protein match is: MBOAT (membrane bound O-acyl transferase) family protein (TAIR:AT5G55350.1); Has 1807 Blast hits to 1807 proteins in 277 species: Archae - 0; Bacteria - 0; Metazoa - 736; Fungi - 347; Plants - 385; Viruses - 0; Oth…	4	4.9	4.9	3.5	2.4	2.6	2.1	3.48571
16.8.2	secondary metabolism.flavonoids.chalcones	cs7g29780	Transcript	(at5g05270 : 97.1) Chalcone-flavanone isomerase family protein; FUNCTIONS IN: intramolecular lyase activity, chalcone isomerase activity; INVOLVED IN: response to karrikin; LOCATED IN: cellular_component unknown; EXPRESSED IN: 20 plant structures; EXPRESSED DURING: 13 growth stages; CONTAINS InterPro DOMAIN/s: Chalcone isomerase, subgroup (InterPro:IPR003466), Chalcone isomerase, 3-layer sandwich…	-4	-4.3	-5.1	-3.4	-4	-4.1	-4	-4.12857
16.8.2	secondary metabolism.flavonoids.chalcones	orange1.1t01629	Transcript	(at1g59950 : 172.0) NAD(P)-linked oxidoreductase superfamily protein; FUNCTIONS IN: oxidoreductase activity; INVOLVED IN: oxidation reduction; CONTAINS InterPro DOMAIN/s: Aldo/keto reductase (InterPro:IPR001395), Aldo/keto reductase subgroup (InterPro:IPR020471), Aldo/keto reductase, conserved site (InterPro:IPR018170); BEST Arabidopsis thaliana protein match is: NAD(P)-linked oxidoreductase supe…	-2.5	-3.9	-3.7	-2.3	-3.5	-3.2	-3.5	-3.22857
16.8.2.1	secondary metabolism.flavonoids.chalcones.naringenin-chalcone synthase	cs1g03730	Transcript	(q9xj57|chs2_citsi : 552.0) Chalcone synthase 2 (EC 2.3.1.74) (Naringenin-chalcone synthase 2) - Citrus sinensis (Sweet orange) & (at5g13930 : 527.0) Encodes chalcone synthase (CHS), a key enzyme involved in the biosynthesis of flavonoids. Required for the accumulation of purple anthocyanins in leaves and stems. Also involved in the regulation of auxin transport and the modulation of root gravitr…	-4.8	-5.9	-5.1	-5.4	-5.1	-4.5	-4.7	-5.07143
16.8.2.1	secondary metabolism.flavonoids.chalcones.naringenin-chalcone synthase	cs2g14720	Transcript	(q9xj57|chs2_citsi : 704.0) Chalcone synthase 2 (EC 2.3.1.74) (Naringenin-chalcone synthase 2) - Citrus sinensis (Sweet orange) & (at5g13930 : 620.0) Encodes chalcone synthase (CHS), a key enzyme involved in the biosynthesis of flavonoids. Required for the accumulation of purple anthocyanins in leaves and stems. Also involved in the regulation of auxin transport and the modulation of root gravitr…	-5.9	-5.4	-5.9	-6.2	-4.8	-5.4	-5	-5.51429
16.8.2.1	secondary metabolism.flavonoids.chalcones.naringenin-chalcone synthase	orange1.1t05354	Transcript	(q9xj57|chs2_citsi : 552.0) Chalcone synthase 2 (EC 2.3.1.74) (Naringenin-chalcone synthase 2) - Citrus sinensis (Sweet orange) & (at5g13930 : 527.0) Encodes chalcone synthase (CHS), a key enzyme involved in the biosynthesis of flavonoids. Required for the accumulation of purple anthocyanins in leaves and stems. Also involved in the regulation of auxin transport and the modulation of root gravitr…	-4.7	-5.8	-5.1	-5.4	-5.1	-4.4	-4.6	-5.01429
16.8.3	secondary metabolism.flavonoids.dihydroflavonols	cs1g23710	Transcript	(at2g18570 : 480.0) UDP-Glycosyltransferase superfamily protein; FUNCTIONS IN: transferase activity, transferring glycosyl groups; INVOLVED IN: metabolic process; LOCATED IN: cellular_component unknown; CONTAINS InterPro DOMAIN/s: UDP-glucuronosyl/UDP-glucosyltransferase (InterPro:IPR002213); BEST Arabidopsis thaliana protein match is: UDP-Glycosyltransferase superfamily protein (TAIR:AT2G18560.1…	-4	-4	-3	-4	-3	-2.6	-3.1	-3.38571
16.8.3.3	secondary metabolism.flavonoids.dihydroflavonols.flavonoid 3''-monooxygenase	cs5g18700	Transcript	(o81973|c93a3_soybn : 233.0) Cytochrome P450 93A3 (EC 1.14.-.-) (P450 CP5) - Glycine max (Soybean) & (at2g45550 : 197.0) member of CYP76C; "cytochrome P450, family 76, subfamily C, polypeptide 4" (CYP76C4); FUNCTIONS IN: electron carrier activity, monooxygenase activity, iron ion binding, oxygen binding, heme binding; INVOLVED IN: oxidation reduction; EXPRESSED IN: stem, root, carpel; EXPRESSED D…	-3.5	-3.3	-4.1	-3.9	-2.7	-2.4	-2.7	-3.22857
16.8.3.3	secondary metabolism.flavonoids.dihydroflavonols.flavonoid 3''-monooxygenase	cs5g18710	Transcript	(o81973|c93a3_soybn : 243.0) Cytochrome P450 93A3 (EC 1.14.-.-) (P450 CP5) - Glycine max (Soybean) & (at2g45550 : 204.0) member of CYP76C; "cytochrome P450, family 76, subfamily C, polypeptide 4" (CYP76C4); FUNCTIONS IN: electron carrier activity, monooxygenase activity, iron ion binding, oxygen binding, heme binding; INVOLVED IN: oxidation reduction; EXPRESSED IN: stem, root, carpel; EXPRESSED D…	-4.6	-4.6	-5.1	-4.8	-3.5	-3.6	-3.7	-4.27143
16.8.3.3	secondary metabolism.flavonoids.dihydroflavonols.flavonoid 3''-monooxygenase	orange1.1t03165	Transcript	(at4g12300 : 248.0) member of CYP706A; "cytochrome P450, family 706, subfamily A, polypeptide 4" (CYP706A4); FUNCTIONS IN: electron carrier activity, monooxygenase activity, iron ion binding, oxygen binding, heme binding; INVOLVED IN: oxidation reduction; LOCATED IN: cellular_component unknown; EXPRESSED IN: 22 plant structures; EXPRESSED DURING: 11 growth stages; CONTAINS InterPro DOMAIN/s: Cyto…	-4.4	-4.2	-4.6	-4.1	-3	-3.8	-3.1	-3.88571
16.8.3.3	secondary metabolism.flavonoids.dihydroflavonols.flavonoid 3''-monooxygenase	orange1.1t03357	Transcript	(at4g36220 : 229.0) encodes ferulate 5-hydroxylase (F5H). Involved in lignin biosynthesis.; ferulic acid 5-hydroxylase 1 (FAH1); FUNCTIONS IN: ferulate 5-hydroxylase activity, monooxygenase activity; INVOLVED IN: lignin biosynthetic process, response to UV-B, phenylpropanoid biosynthetic process; LOCATED IN: endoplasmic reticulum; EXPRESSED IN: 20 plant structures; EXPRESSED DURING: 12 growth sta…	-3.7	-4.3	-4.2	-3.7	-2.9	-3.3	-2.9	-3.57143
16.8.3.3	secondary metabolism.flavonoids.dihydroflavonols.flavonoid 3''-monooxygenase	orange1.1t04983	Transcript	(at4g12320 : 239.0) member of CYP706A; "cytochrome P450, family 706, subfamily A, polypeptide 6" (CYP706A6); FUNCTIONS IN: electron carrier activity, monooxygenase activity, iron ion binding, oxygen binding, heme binding; INVOLVED IN: oxidation reduction; LOCATED IN: endomembrane system; CONTAINS InterPro DOMAIN/s: Cytochrome P450 (InterPro:IPR001128), Cytochrome P450, conserved site (InterPro:IP…	-5.5	-5.1	-4.7	-5.1	-4.7	-2.9	-4.8	-4.68571
16.8.4	secondary metabolism.flavonoids.flavonols	cs7g12100	Transcript	(at1g49390 : 144.0) 2-oxoglutarate (2OG) and Fe(II)-dependent oxygenase superfamily protein; FUNCTIONS IN: oxidoreductase activity, acting on paired donors, with incorporation or reduction of molecular oxygen, 2-oxoglutarate as one donor, and incorporation of one atom each of oxygen into both donors, oxidoreductase activity; INVOLVED IN: flavonoid biosynthetic process; LOCATED IN: cellular_compon…	5.2	4.4	4.8	2.1	2.8	7.3	2.8	4.2
16.8.4	secondary metabolism.flavonoids.flavonols	orange1.1t03578	Transcript	(at1g17020 : 248.0) Encodes a novel member of the Fe(II)/ascorbate oxidase gene family; senescence-related gene.; senescence-related gene 1 (SRG1); CONTAINS InterPro DOMAIN/s: Oxoglutarate/iron-dependent oxygenase (InterPro:IPR005123); BEST Arabidopsis thaliana protein match is: 2-oxoglutarate (2OG) and Fe(II)-dependent oxygenase superfamily protein (TAIR:AT1G17010.1); Has 8560 Blast hits to 8517…	-2.7	-4.3	-5	-2.5	-3.5	-3.8	-3.1	-3.55714
16.8.4.1	secondary metabolism.flavonoids.flavonols.flavonol synthase (FLS)	cs1g19280	Transcript	(q07512|fls_pethy : 361.0) Flavonol synthase/flavanone 3-hydroxylase (EC 1.14.11.23) (EC 1.14.11.9) (FLS) - Petunia hybrida (Petunia) & (at5g08640 : 352.0) Encodes a flavonol synthase that catalyzes formation of flavonols from dihydroflavonols.; flavonol synthase 1 (FLS1); CONTAINS InterPro DOMAIN/s: Oxoglutarate/iron-dependent oxygenase (InterPro:IPR005123); BEST Arabidopsis thaliana protein mat…	-4.7	-6	-5.6	-4.5	-5.2	-5.1	-5	-5.15714
16.8.4.2	secondary metabolism.flavonoids.flavonols.flavonol 3-O-glycosyltransferase	cs8g05280	Transcript	(at4g34135 : 545.0) The At4g34135 gene encodes a flavonol 7-O-glucosyltransferase (EC 2.4.1.237) that glucosylates also with a 20 fold lower activity flavonols (kaempferol and quercetin) at the 3-O-position.; UDP-glucosyltransferase 73B2 (UGT73B2); FUNCTIONS IN: flavonol 3-O-glucosyltransferase activity, UDP-glycosyltransferase activity, quercetin 7-O-glucosyltransferase activity, UDP-glucosyltra…	-3.8	-4.2	-4.5	-3	-3.2	-3.4	-3.3	-3.62857
16.8.5.1	secondary metabolism.flavonoids.isoflavones.isoflavone reductase	cs2g16220	Transcript	(at4g39230 : 124.0) encodes a protein whose sequence is similar to phenylcoumaran benzylic ether reductase (PCBER), which catalyzes NADPH-dependent reduction of 8-5' linked lignans such as dehydrodiconiferyl alcohol to give isodihydrodehydrodiconiferyl alcohol.; NmrA-like negative transcriptional regulator family protein; FUNCTIONS IN: phenylcoumaran benzylic ether reductase activity; INVOLVED IN…	-3.1	-3.7	-4.1	-2.8	-4.2	-4.2	-3.5	-3.65714
16.8.5.1	secondary metabolism.flavonoids.isoflavones.isoflavone reductase	cs3g25010	Transcript	(at4g39230 : 217.0) encodes a protein whose sequence is similar to phenylcoumaran benzylic ether reductase (PCBER), which catalyzes NADPH-dependent reduction of 8-5' linked lignans such as dehydrodiconiferyl alcohol to give isodihydrodehydrodiconiferyl alcohol.; NmrA-like negative transcriptional regulator family protein; FUNCTIONS IN: phenylcoumaran benzylic ether reductase activity; INVOLVED IN…	-2.5	-4.2	-3	-2	-3.4	-3.5	-2.8	-3.05714
16.8.5.1	secondary metabolism.flavonoids.isoflavones.isoflavone reductase	cs8g07090	Transcript	(at4g39230 : 124.0) encodes a protein whose sequence is similar to phenylcoumaran benzylic ether reductase (PCBER), which catalyzes NADPH-dependent reduction of 8-5' linked lignans such as dehydrodiconiferyl alcohol to give isodihydrodehydrodiconiferyl alcohol.; NmrA-like negative transcriptional regulator family protein; FUNCTIONS IN: phenylcoumaran benzylic ether reductase activity; INVOLVED IN…	-3.2	-3.8	-3.5	-2.6	-3.6	-4.3	-3.6	-3.51429
16.1	secondary metabolism.simple phenols	cs5g25000	Transcript	(q9fqy8|comt1_capan : 117.0) Caffeic acid 3-O-methyltransferase (EC 2.1.1.68) (S-adenosysl-L-methionine:caffeic acid 3-O-methyltransferase) (COMT) (CAOMT) - Capsicum annuum (Bell pepper) & (at5g54160 : 92.8) A caffeic acid/5-hydroxyferulic acid O-methyltransferase. Interacts with 14-4-3 proteins in yeast 2 hybrid assay. AtOMT1 (At5g54160) encodes a flavonol 3铆-O-methyltransferase that is highly a…	-3.1	-3.5	-3.1	-2.7	-4.2	-2.9	-3.4	-3.27143
17.1.1	hormone metabolism.abscisic acid.synthesis-degradation	cs6g11510	Transcript	(at3g21760 : 452.0) Encodes HYR1, a UDP glycosyltransferase (UGT). HYR1 glucosylates hypostatin, an inhibitor of cell expansion in vivo to form a bioactive glucoside.; HYPOSTATIN RESISTANCE 1 (HYR1); FUNCTIONS IN: UDP-glycosyltransferase activity, transferase activity, transferring glycosyl groups; INVOLVED IN: metabolic process; LOCATED IN: cellular_component unknown; EXPRESSED IN: 21 plant stru…	-2.9	-2.8	-2.8	-2.2	-2.2	-2.1	-2.3	-2.47143
17.1.2	hormone metabolism.abscisic acid.signal transduction	cs8g06020	Transcript	(at3g19290 : 244.0) bZIP transcription factor with specificity for abscisic acid-responsive elements (ABRE). Mediate ABA-dependent stress responses.; ABRE binding factor 4 (ABF4); CONTAINS InterPro DOMAIN/s: Basic-leucine zipper (bZIP) transcription factor (InterPro:IPR004827), bZIP transcription factor, bZIP-1 (InterPro:IPR011616); BEST Arabidopsis thaliana protein match is: abscisic acid respon…	-2.5	-3.3	-3.3	-2.4	-3.5	-4.1	-3	-3.15714
17.1.3	hormone metabolism.abscisic acid.induced-regulated-responsive-activated	cs5g32930	Transcript	(at2g47770 : 165.0) Encodes a membrane-bound protein designated AtTSPO (Arabidopsis thaliana TSPO-related). AtTSPO is related to the bacterial outer membrane tryptophan-rich sensory protein (TspO) and the mammalian mitochondrial 18 kDa Translocator Protein (18 kDa TSPO), members of the TspO/MBR domain-containing membrane proteins. Mainly detected in dry seeds, but can be induced in vegetative tis…	-2.2	-4	-2.3	-2	-3.7	-3.4	-2.9	-2.92857
17.1.3	hormone metabolism.abscisic acid.induced-regulated-responsive-activated	cs7g31880	Transcript	(at3g11410 : 167.0) Encodes protein phosphatase 2C. Negative regulator of ABA signalling. Expressed in seeds during germination. mRNA up-regulated by drought and ABA.; protein phosphatase 2CA (PP2CA); FUNCTIONS IN: protein binding, protein serine/threonine phosphatase activity, phosphoprotein phosphatase activity; INVOLVED IN: in 6 processes; LOCATED IN: protein serine/threonine phosphatase compl…	-4	-4.5	-3.6	-4.2	-4.5	-4.7	-4.3	-4.25714
17.1.3	hormone metabolism.abscisic acid.induced-regulated-responsive-activated	cs8g06020	Transcript	(at3g19290 : 244.0) bZIP transcription factor with specificity for abscisic acid-responsive elements (ABRE). Mediate ABA-dependent stress responses.; ABRE binding factor 4 (ABF4); CONTAINS InterPro DOMAIN/s: Basic-leucine zipper (bZIP) transcription factor (InterPro:IPR004827), bZIP transcription factor, bZIP-1 (InterPro:IPR011616); BEST Arabidopsis thaliana protein match is: abscisic acid respon…	-2.5	-3.3	-3.3	-2.4	-3.5	-4.1	-3	-3.15714
17.1.3	hormone metabolism.abscisic acid.induced-regulated-responsive-activated	orange1.1t02608	Transcript	(at5g50720 : 81.6) Encodes one of five HVA22 homologs in Arabidopsis. HVA22 is an ABA- and stress-inducible gene first isolated from barley. Members of this gene family have only been found in eukaryotes. AtHVA22e mRNA is upregulated to varying degrees in response to cold stress, salt stress, ABA treatment or dehydration.; HVA22 homologue E (HVA22E); FUNCTIONS IN: molecular_function unknown; INVO…	-2.8	-3.7	-3.4	-2.9	-2.5	-2.4	-2.6	-2.9
17.2.1	hormone metabolism.auxin.synthesis-degradation	cs7g01360	Transcript	(at2g25630 : 93.2) beta glucosidase 14 (BGLU14); FUNCTIONS IN: cation binding, hydrolase activity, hydrolyzing O-glycosyl compounds, catalytic activity; INVOLVED IN: pollen tube growth; LOCATED IN: plant-type cell wall; EXPRESSED IN: stem, male gametophyte, pollen tube; EXPRESSED DURING: M germinated pollen stage; CONTAINS InterPro DOMAIN/s: Glycoside hydrolase, family 1 (InterPro:IPR001360), Gly…	-3.5	-3.3	-3.5	-3.3	-2	-2.3	-2.4	-2.9
17.2.2	hormone metabolism.auxin.signal transduction	cs4g18300	Transcript	(at2g26170 : 346.0) Encodes a protein with similarity to thromboxane-A synthase, member of the CYP711A cytochrome P450 family. MAX1 is a specific repressor of vegetative axillary buds generated by the axillary meristem. Expressed in vascular traces in the rosette stem and axillary buds throughout plant development. Mutants have increased axillary branches. Along with MAX3,4 thought to mediate con…	-3.3	-3.2	-2.9	-2.7	-2.4	-2.6	-2.6	-2.81429
17.2.3	hormone metabolism.auxin.induced-regulated-responsive-activated	cs2g09620	Transcript	(at2g34680 : 130.0) isolated from differential screening of a cDNA library from auxin-treated root culture. sequence does not show homology to any known proteins and is predicted to be extracellular.; AUXIN-INDUCED IN ROOT CULTURES 9 (AIR9); INVOLVED IN: response to auxin stimulus, lateral root morphogenesis; LOCATED IN: plasma membrane; EXPRESSED IN: 23 plant structures; EXPRESSED DURING: 13 gro…	-2.7	-2.3	-2.4	-2.7	-2	-2	-2.1	-2.31429
17.2.3	hormone metabolism.auxin.induced-regulated-responsive-activated	cs2g09630	Transcript	(gnl|cdd|68872 : 235.0) no description available & (at2g34680 : 107.0) isolated from differential screening of a cDNA library from auxin-treated root culture. sequence does not show homology to any known proteins and is predicted to be extracellular.; AUXIN-INDUCED IN ROOT CULTURES 9 (AIR9); INVOLVED IN: response to auxin stimulus, lateral root morphogenesis; LOCATED IN: plasma membrane; EXPRESSE…	-3.2	-2.9	-2.8	-2.8	-3	-3	-2.8	-2.92857
17.2.3	hormone metabolism.auxin.induced-regulated-responsive-activated	cs3g10580	Transcript	(at1g60710 : 170.0) Encodes ATB2.; ATB2; FUNCTIONS IN: oxidoreductase activity; INVOLVED IN: response to cadmium ion; EXPRESSED IN: 23 plant structures; EXPRESSED DURING: 14 growth stages; CONTAINS InterPro DOMAIN/s: Aldo/keto reductase (InterPro:IPR001395), Aldo/keto reductase subgroup (InterPro:IPR020471); BEST Arabidopsis thaliana protein match is: NAD(P)-linked oxidoreductase superfamily prot…	-2.5	-2.7	-2.3	-2.7	-2.9	-3.3	-2.6	-2.71429
17.2.3	hormone metabolism.auxin.induced-regulated-responsive-activated	cs3g10590	Transcript	(at1g60750 : 111.0) NAD(P)-linked oxidoreductase superfamily protein; FUNCTIONS IN: oxidoreductase activity; INVOLVED IN: oxidation reduction; CONTAINS InterPro DOMAIN/s: Aldo/keto reductase (InterPro:IPR001395), Aldo/keto reductase subgroup (InterPro:IPR020471); BEST Arabidopsis thaliana protein match is: NAD(P)-linked oxidoreductase superfamily protein (TAIR:AT1G60730.1); Has 31420 Blast hits t…	-3	-3.2	-3	-3	-3.6	-4.2	-3.4	-3.34286
17.2.3	hormone metabolism.auxin.induced-regulated-responsive-activated	cs3g10600	Transcript	(at1g60710 : 159.0) Encodes ATB2.; ATB2; FUNCTIONS IN: oxidoreductase activity; INVOLVED IN: response to cadmium ion; EXPRESSED IN: 23 plant structures; EXPRESSED DURING: 14 growth stages; CONTAINS InterPro DOMAIN/s: Aldo/keto reductase (InterPro:IPR001395), Aldo/keto reductase subgroup (InterPro:IPR020471); BEST Arabidopsis thaliana protein match is: NAD(P)-linked oxidoreductase superfamily prot…	-3.4	-2.7	-2.5	-3.1	-2.8	-3.1	-2.8	-2.91429
17.2.3	hormone metabolism.auxin.induced-regulated-responsive-activated	cs3g10630	Transcript	(at1g60710 : 110.0) Encodes ATB2.; ATB2; FUNCTIONS IN: oxidoreductase activity; INVOLVED IN: response to cadmium ion; EXPRESSED IN: 23 plant structures; EXPRESSED DURING: 14 growth stages; CONTAINS InterPro DOMAIN/s: Aldo/keto reductase (InterPro:IPR001395), Aldo/keto reductase subgroup (InterPro:IPR020471); BEST Arabidopsis thaliana protein match is: NAD(P)-linked oxidoreductase superfamily prot…	-3.7	-3.8	-3.3	-3.8	-4.2	-4.6	-3.8	-3.88571
17.2.3	hormone metabolism.auxin.induced-regulated-responsive-activated	cs3g10670	Transcript	(p40691|a115_tobac : 107.0) Auxin-induced protein PCNT115 - Nicotiana tabacum (Common tobacco) & (at1g60750 : 106.0) NAD(P)-linked oxidoreductase superfamily protein; FUNCTIONS IN: oxidoreductase activity; INVOLVED IN: oxidation reduction; CONTAINS InterPro DOMAIN/s: Aldo/keto reductase (InterPro:IPR001395), Aldo/keto reductase subgroup (InterPro:IPR020471); BEST Arabidopsis thaliana protein matc…	-3.2	-4.1	-4	-2.9	-4	-3.5	-3.5	-3.6
17.2.3	hormone metabolism.auxin.induced-regulated-responsive-activated	orange1.1t00546	Transcript	(at2g46690 : 115.0) SAUR-like auxin-responsive protein family ; CONTAINS InterPro DOMAIN/s: Auxin responsive SAUR protein (InterPro:IPR003676); BEST Arabidopsis thaliana protein match is: SAUR-like auxin-responsive protein family (TAIR:AT3G61900.1); Has 1291 Blast hits to 1280 proteins in 26 species: Archae - 0; Bacteria - 0; Metazoa - 0; Fungi - 0; Plants - 1290; Viruses - 0; Other Eukaryotes - …	-3.5	-3.4	-3.4	-3.3	-2.6	-2.3	-2.6	-3.01429
17.3.1.1.5	hormone metabolism.brassinosteroid.synthesis-degradation.BRs.metabolic regulation	cs7g11860	Transcript	(at3g14620 : 164.0) putative cytochrome P450; "cytochrome P450, family 72, subfamily A, polypeptide 8" (CYP72A8); FUNCTIONS IN: electron carrier activity, monooxygenase activity, iron ion binding, oxygen binding, heme binding; INVOLVED IN: response to cyclopentenone; LOCATED IN: endomembrane system; EXPRESSED IN: 19 plant structures; EXPRESSED DURING: 10 growth stages; CONTAINS InterPro DOMAIN/s:…	-3.8	-4.6	-3.4	-2.7	-3.6	-3.7	-3.5	-3.61429
17.3.1.2.5	hormone metabolism.brassinosteroid.synthesis-degradation.sterols.HYD1	orange1.1t04155	Transcript	(at1g20050 : 80.1) C-8 sterol isomerase; HYDRA1 (HYD1); FUNCTIONS IN: C-8 sterol isomerase activity; INVOLVED IN: sterol biosynthetic process; LOCATED IN: plasma membrane; EXPRESSED IN: 22 plant structures; EXPRESSED DURING: 13 growth stages; CONTAINS InterPro DOMAIN/s: Emopamil-binding (InterPro:IPR007905); Has 377 Blast hits to 377 proteins in 112 species: Archae - 0; Bacteria - 0; Metazoa - 11…	-3.5	-3.3	-3.1	-3.7	-4.8	-5.5	-4.5	-4.05714
17.3.1.2.6	hormone metabolism.brassinosteroid.synthesis-degradation.sterols.DWF7	cs6g18460	Transcript	(q9zt29|sc5d_tobac : 168.0) Delta(7)-sterol-C5(6)-desaturase (EC 1.3.3.-) (Delta-7-C-5 sterol desaturase) (Delta(7)-sterol-C5-desaturase) - Nicotiana tabacum (Common tobacco) & (at3g02590 : 160.0) Fatty acid hydroxylase superfamily protein; FUNCTIONS IN: oxidoreductase activity, C-5 sterol desaturase activity, iron ion binding; INVOLVED IN: oxidation reduction, sterol biosynthetic process, fatty …	-2.2	-2.3	-2.1	-2.5	-2.5	-2.8	-2.3	-2.38571
17.3.1.2.8	hormone metabolism.brassinosteroid.synthesis-degradation.sterols.DWF1	cs7g15030	Transcript	(p93472|dim_pea : 738.0) Cell elongation protein diminuto - Pisum sativum (Garden pea) & (at3g19820 : 699.0) Involved in the conversion of the early brassinosteroid precursor 24-methylenecholesterol to campesterol. Brassinosteroids affect cellular elongation. Mutants have dwarf phenotype. DWF1 is a Ca2+-dependent calmodulin-binding protein.; DWARF 1 (DWF1); CONTAINS InterPro DOMAIN/s: FAD-linked …	-4.4	-4.5	-4.8	-4.1	-4.9	-4.7	-4.6	-4.57143
17.3.2.1	hormone metabolism.brassinosteroid.signal transduction.BRI	cs5g11310	Transcript	(at1g74360 : 1348.0) Leucine-rich repeat protein kinase family protein; FUNCTIONS IN: protein serine/threonine kinase activity, protein kinase activity, ATP binding; INVOLVED IN: transmembrane receptor protein tyrosine kinase signaling pathway, protein amino acid phosphorylation; LOCATED IN: mitochondrion; EXPRESSED IN: 15 plant structures; EXPRESSED DURING: 9 growth stages; CONTAINS InterPro DOM…	5	6.5	6.1	4.4	3.3	4.3	3.5	4.72857
17.3.2.2	hormone metabolism.brassinosteroid.signal transduction.BZR	cs2g04390	Transcript	(at1g78700 : 253.0) BES1/BZR1 homolog 4 (BEH4); FUNCTIONS IN: transcription regulator activity; INVOLVED IN: biological_process unknown; LOCATED IN: cellular_component unknown; EXPRESSED IN: 23 plant structures; EXPRESSED DURING: 13 growth stages; CONTAINS InterPro DOMAIN/s: BZR1, transcriptional repressor (InterPro:IPR008540); BEST Arabidopsis thaliana protein match is: BES1/BZR1 homolog 3 (TAIR…	-2.1	-3.3	-2.8	-2.8	-2.2	-2.3	-2.3	-2.54286
17.3.2.99	hormone metabolism.brassinosteroid.signal transduction.other	cs8g01410	Transcript	(at2g17230 : 342.0) EXORDIUM like 5 (EXL5); FUNCTIONS IN: molecular_function unknown; INVOLVED IN: biological_process unknown; LOCATED IN: endomembrane system; EXPRESSED IN: 22 plant structures; EXPRESSED DURING: 13 growth stages; CONTAINS InterPro DOMAIN/s: Phosphate-induced protein 1 (InterPro:IPR006766); BEST Arabidopsis thaliana protein match is: EXORDIUM like 1 (TAIR:AT2G35150.1); Has 402 Bl…	-3	-2.5	-2.8	-2.7	-2.9	-3.3	-2.7	-2.84286
17.4.1	hormone metabolism.cytokinin.synthesis-degradation	cs6g11170	Transcript	(at1g22380 : 350.0) Encodes a putative UDP-glucosyl transferase. At1g22380 was initially identified as encoding the protein AAF87154, which has been classified as a bHLH protein (AtbHLH152). Subsequently it has been found that the AAF87154 protein appears to be encoded by the AT1G23970 genomic locus.; UDP-glucosyl transferase 85A3 (UGT85A3); FUNCTIONS IN: transferase activity, transferring glycos…	-2.8	-2.3	-3.7	-2.2	-2.3	-3.1	-2	-2.62857
17.5.1	hormone metabolism.ethylene.synthesis-degradation	cs7g12100	Transcript	(at1g49390 : 144.0) 2-oxoglutarate (2OG) and Fe(II)-dependent oxygenase superfamily protein; FUNCTIONS IN: oxidoreductase activity, acting on paired donors, with incorporation or reduction of molecular oxygen, 2-oxoglutarate as one donor, and incorporation of one atom each of oxygen into both donors, oxidoreductase activity; INVOLVED IN: flavonoid biosynthetic process; LOCATED IN: cellular_compon…	5.2	4.4	4.8	2.1	2.8	7.3	2.8	4.2
17.5.1	hormone metabolism.ethylene.synthesis-degradation	cs8g12820	Transcript	(at1g06620 : 263.0) encodes a protein whose sequence is similar to a 2-oxoglutarate-dependent dioxygenase; 2-oxoglutarate (2OG) and Fe(II)-dependent oxygenase superfamily protein; CONTAINS InterPro DOMAIN/s: Oxoglutarate/iron-dependent oxygenase (InterPro:IPR005123); BEST Arabidopsis thaliana protein match is: 2-oxoglutarate (2OG) and Fe(II)-dependent oxygenase superfamily protein (TAIR:AT3G61400…	-2.5	-2.5	-2.6	-2.3	-2.9	-2.6	-2.9	-2.61429
17.5.1	hormone metabolism.ethylene.synthesis-degradation	cs9g08990	Transcript	(at1g06650 : 186.0) encodes a protein whose sequence is similar to 2-oxoglutarate-dependent dioxygenase; 2-oxoglutarate (2OG) and Fe(II)-dependent oxygenase superfamily protein; CONTAINS InterPro DOMAIN/s: Oxoglutarate/iron-dependent oxygenase (InterPro:IPR005123); BEST Arabidopsis thaliana protein match is: 2-oxoglutarate (2OG) and Fe(II)-dependent oxygenase superfamily protein (TAIR:AT1G06640.1…	-3.8	-3.5	-3.7	-3.4	-2.3	-2.7	-2.5	-3.12857
17.5.1	hormone metabolism.ethylene.synthesis-degradation	cs9g09040	Transcript	(at2g30830 : 281.0) encodes a protein whose sequence is similar to 2-oxoglutarate-dependent dioxygenase; 2-oxoglutarate (2OG) and Fe(II)-dependent oxygenase superfamily protein; CONTAINS InterPro DOMAIN/s: Oxoglutarate/iron-dependent oxygenase (InterPro:IPR005123); BEST Arabidopsis thaliana protein match is: 2-oxoglutarate (2OG) and Fe(II)-dependent oxygenase superfamily protein (TAIR:AT2G30840.1…	-2.8	-2.4	-2.5	-2.4	-2.2	-2.4	-2.3	-2.42857
17.5.1.2	hormone metabolism.ethylene.synthesis-degradation.1-aminocyclopropane-1-carboxylate oxidase	cs2g20590	Transcript	(q08506|acco1_pethy : 310.0) 1-aminocyclopropane-1-carboxylate oxidase 1 (EC 1.14.17.4) (ACC oxidase 1) (Ethylene-forming enzyme) (EFE) (ACCO) - Petunia hybrida (Petunia) & (at1g05010 : 285.0) Encodes 1-aminocyclopropane-1-carboxylate oxidase; ethylene-forming enzyme (EFE); FUNCTIONS IN: 1-aminocyclopropane-1-carboxylate oxidase activity; INVOLVED IN: response to fungus, ethylene biosynthetic pro…	6.9	7.1	6.6	5.4	4.6	3.1	5.3	5.57143
17.5.2	hormone metabolism.ethylene.signal transduction	cs9g13610	Transcript	(at5g51190 : 189.0) encodes a member of the ERF (ethylene response factor) subfamily B-3 of ERF/AP2 transcription factor family. The protein contains one AP2 domain. There are 18 members in this subfamily including ATERF-1, ATERF-2, AND ATERF-5.; Integrase-type DNA-binding superfamily protein; CONTAINS InterPro DOMAIN/s: DNA-binding, integrase-type (InterPro:IPR016177), Pathogenesis-related trans…	-3.1	-4.6	-3.3	-3.8	-3.4	-3.1	-3.8	-3.58571
17.6.1.4	hormone metabolism.gibberelin.synthesis-degradation.ent-kaurenoic acid hydroxylase/oxygenase	cs7g22820	Transcript	(at2g32440 : 153.0) ent-kaurenoic acid hydroxylase (KAO2); ent-kaurenoic acid hydroxylase 2 (KAO2); CONTAINS InterPro DOMAIN/s: Cytochrome P450, B-class (InterPro:IPR002397), Cytochrome P450 (InterPro:IPR001128), Cytochrome P450, conserved site (InterPro:IPR017972); BEST Arabidopsis thaliana protein match is: cytochrome P450, family 88, subfamily A, polypeptide 3 (TAIR:AT1G05160.1). & (q9axh9|kao…	-6	-6.2	-6.1	-5.8	-5.1	-4.8	-5.2	-5.6
17.6.1.4	hormone metabolism.gibberelin.synthesis-degradation.ent-kaurenoic acid hydroxylase/oxygenase	cs7g22830	Transcript	(at2g32440 : 211.0) ent-kaurenoic acid hydroxylase (KAO2); ent-kaurenoic acid hydroxylase 2 (KAO2); CONTAINS InterPro DOMAIN/s: Cytochrome P450, B-class (InterPro:IPR002397), Cytochrome P450 (InterPro:IPR001128), Cytochrome P450, conserved site (InterPro:IPR017972); BEST Arabidopsis thaliana protein match is: cytochrome P450, family 88, subfamily A, polypeptide 3 (TAIR:AT1G05160.1). & (q43246|c88…	-4.9	-5.6	-5.1	-5	-5.4	-5.5	-5.3	-5.25714
17.6.1.4	hormone metabolism.gibberelin.synthesis-degradation.ent-kaurenoic acid hydroxylase/oxygenase	cs7g22840	Transcript	(at2g32440 : 151.0) ent-kaurenoic acid hydroxylase (KAO2); ent-kaurenoic acid hydroxylase 2 (KAO2); CONTAINS InterPro DOMAIN/s: Cytochrome P450, B-class (InterPro:IPR002397), Cytochrome P450 (InterPro:IPR001128), Cytochrome P450, conserved site (InterPro:IPR017972); BEST Arabidopsis thaliana protein match is: cytochrome P450, family 88, subfamily A, polypeptide 3 (TAIR:AT1G05160.1). & (q9axh9|kao…	-4.9	-4.8	-4.3	-4.1	-4.4	-5.2	-4.4	-4.58571
17.6.2	hormone metabolism.gibberelin.signal transduction	cs6g17530	Transcript	(q84tq7|gai_goshi : 784.0) DELLA protein GAI (Gibberellic acid-insensitive mutant protein) (GhGAI) - Gossypium hirsutum (Upland cotton) & (at1g14920 : 680.0) Similar to a putative transcription factor and transcriptional coactivators. Repressor of GA responses and involved in gibberellic acid mediated signaling. Member of the DELLA proteins that restrain the cell proliferation and expansion that …	-3.4	-3.4	-3.2	-2.6	-2.4	-2.6	-2.5	-2.87143
17.6.3	hormone metabolism.gibberelin.induced-regulated-responsive-activated	cs3g26100	Transcript	(at2g18420 : 116.0) Encodes a Gibberellin-regulated GASA/GAST/Snakin family protein; Gibberellin-regulated family protein; FUNCTIONS IN: molecular_function unknown; INVOLVED IN: response to gibberellin stimulus; LOCATED IN: endomembrane system; EXPRESSED IN: 6 plant structures; EXPRESSED DURING: C globular stage, petal differentiation and expansion stage; CONTAINS InterPro DOMAIN/s: Gibberellin r…	-4.4	-4	-2.5	-3.4	-5.5	-5.6	-3.4	-4.11429
17.6.3	hormone metabolism.gibberelin.induced-regulated-responsive-activated	cs6g17530	Transcript	(q84tq7|gai_goshi : 784.0) DELLA protein GAI (Gibberellic acid-insensitive mutant protein) (GhGAI) - Gossypium hirsutum (Upland cotton) & (at1g14920 : 680.0) Similar to a putative transcription factor and transcriptional coactivators. Repressor of GA responses and involved in gibberellic acid mediated signaling. Member of the DELLA proteins that restrain the cell proliferation and expansion that …	-3.4	-3.4	-3.2	-2.6	-2.4	-2.6	-2.5	-2.87143
17.7.1.2	hormone metabolism.jasmonate.synthesis-degradation.lipoxygenase	orange1.1t03773	Transcript	(at3g45140 : 366.0) Chloroplast lipoxygenase required for wound-induced jasmonic acid accumulation in Arabidopsis.Mutants are resistant to Staphylococcus aureus and accumulate salicylic acid upon infection.; lipoxygenase 2 (LOX2); FUNCTIONS IN: lipoxygenase activity; INVOLVED IN: in 7 processes; LOCATED IN: chloroplast thylakoid membrane, chloroplast stroma, chloroplast, chloroplast envelope; EXP…	-2.9	-5.6	-3.9	-4.3	-7.6	-6.2	-5	-5.07143
17.8.1	hormone metabolism.salicylic acid.synthesis-degradation	cs2g18290	Transcript	(at1g05680 : 305.0) Encodes a UDP-glucosyltransferase, UGT74E2, that acts on IBA (indole-3-butyric acid) and affects auxin homeostasis. The transcript and protein levels of this enzyme are strongly induced by H2O2 and may allow integration of ROS (reactive oxygen species) and auxin signaling. This enzyme can also transfer glycosyl groups to several compounds related to the explosive TNT when this…	3.8	5.5	4.5	4.6	2.2	2.5	2.3	3.62857
17.8.1	hormone metabolism.salicylic acid.synthesis-degradation	cs6g18060	Transcript	(at1g15125 : 197.0) S-adenosyl-L-methionine-dependent methyltransferases superfamily protein; FUNCTIONS IN: S-adenosylmethionine-dependent methyltransferase activity, methyltransferase activity; INVOLVED IN: biological_process unknown; LOCATED IN: cellular_component unknown; CONTAINS InterPro DOMAIN/s: SAM dependent carboxyl methyltransferase (InterPro:IPR005299); BEST Arabidopsis thaliana protei…	-2.9	-3.3	-3	-3.4	-2.2	-2.7	-2.4	-2.84286
18.2	Co-factor and vitamine metabolism.thiamine	cs2g07600	Transcript	(o23787|thi4_citsi : 541.0) Thiazole biosynthetic enzyme, chloroplast precursor - Citrus sinensis (Sweet orange) & (at5g54770 : 511.0) Encodes a thiamine biosynthetic gene that has a dual function in thiamine biosynthesis and mitochondrial DNA damage tolerance. It appears to be involved in producing the thiazole portion of thiamine (vitamin B1). A crystal structure of the protein reveals that it …	-3.1	-3.5	-3	-2.5	-2.4	-2.7	-2.4	-2.8
18.2	Co-factor and vitamine metabolism.thiamine	cs4g11090	Transcript	(o23787|thi4_citsi : 323.0) Thiazole biosynthetic enzyme, chloroplast precursor - Citrus sinensis (Sweet orange) & (at5g54770 : 303.0) Encodes a thiamine biosynthetic gene that has a dual function in thiamine biosynthesis and mitochondrial DNA damage tolerance. It appears to be involved in producing the thiazole portion of thiamine (vitamin B1). A crystal structure of the protein reveals that it …	-4.6	-5.8	-3.9	-4.2	-6.6	-4.6	-5.2	-4.98571
18.2	Co-factor and vitamine metabolism.thiamine	orange1.1t03078	Transcript	(at1g53280 : 133.0) Class I glutamine amidotransferase-like superfamily protein; INVOLVED IN: biological_process unknown; LOCATED IN: chloroplast; EXPRESSED IN: 23 plant structures; EXPRESSED DURING: 13 growth stages; CONTAINS InterPro DOMAIN/s: DJ-1 (InterPro:IPR006287), ThiJ/PfpI (InterPro:IPR002818); BEST Arabidopsis thaliana protein match is: Class I glutamine amidotransferase-like superfamil…	-4.2	-3.5	-3.5	-4	-4.2	-2.6	-4.1	-3.72857
18.2	Co-factor and vitamine metabolism.thiamine	orange1.1t03081	Transcript	(at1g53280 : 136.0) Class I glutamine amidotransferase-like superfamily protein; INVOLVED IN: biological_process unknown; LOCATED IN: chloroplast; EXPRESSED IN: 23 plant structures; EXPRESSED DURING: 13 growth stages; CONTAINS InterPro DOMAIN/s: DJ-1 (InterPro:IPR006287), ThiJ/PfpI (InterPro:IPR002818); BEST Arabidopsis thaliana protein match is: Class I glutamine amidotransferase-like superfamil…	-3.6	-3.5	-3.5	-3.7	-3.7	-2.1	-3.5	-3.37143
19.6	tetrapyrrole synthesis.uroporphyrinogen III synthase	cs3g23880	Transcript	(at2g26540 : 80.5) Encodes a uroporphyrinogen-III synthase involved in tetrapyrrole biosynthesis. The protein localizes to the chloroplast. Member of the plant-specific DUF724 protein family. Arabidopsis has 10 DUF724 proteins. Loss of function mutant has a WT phenotype; HEMD; FUNCTIONS IN: uroporphyrinogen-III synthase activity; INVOLVED IN: uroporphyrinogen III biosynthetic process, porphyrin b…	-3.3	-2.8	-2.8	-2.8	-2.9	-2.9	-2.8	-2.9
19.12	tetrapyrrole synthesis.magnesium-protoporphyrin IX monomethyl ester (oxidative) cyclase	cs6g16200	Transcript	(at3g56940 : 235.0) Encodes a putative ZIP protein with varying mRNA accumulation in leaves, stems and roots. Has a consensus carboxylate-bridged di-iron binding site.; COPPER RESPONSE DEFECT 1 (CRD1); FUNCTIONS IN: magnesium-protoporphyrin IX monomethyl ester (oxidative) cyclase activity, DNA binding; INVOLVED IN: chlorophyll biosynthetic process, oxidation reduction, photosynthesis; LOCATED IN:…	-3.5	-3.5	-3.3	-2.9	-2.7	-2.9	-2.6	-3.05714
19.99	tetrapyrrole synthesis.unspecified	cs5g05790	Transcript	(at1g17100 : 114.0) SOUL heme-binding family protein; FUNCTIONS IN: binding; INVOLVED IN: biological_process unknown; LOCATED IN: plasma membrane, vacuole; EXPRESSED IN: 24 plant structures; EXPRESSED DURING: 14 growth stages; CONTAINS InterPro DOMAIN/s: SOUL haem-binding protein (InterPro:IPR006917); BEST Arabidopsis thaliana protein match is: SOUL heme-binding family protein (TAIR:AT1G78450.1);…	-2.4	-2.3	-2	-2.2	-3.5	-3.4	-3	-2.68571
19.99	tetrapyrrole synthesis.unspecified	cs5g14550	Transcript	(at1g17100 : 196.0) SOUL heme-binding family protein; FUNCTIONS IN: binding; INVOLVED IN: biological_process unknown; LOCATED IN: plasma membrane, vacuole; EXPRESSED IN: 24 plant structures; EXPRESSED DURING: 14 growth stages; CONTAINS InterPro DOMAIN/s: SOUL haem-binding protein (InterPro:IPR006917); BEST Arabidopsis thaliana protein match is: SOUL heme-binding family protein (TAIR:AT1G78450.1);…	-3.1	-3.7	-3.8	-2.6	-2.5	-2.8	-2.6	-3.01429
19.99	tetrapyrrole synthesis.unspecified	cs7g09070	Transcript	(q9awa5|gwd1_soltu : 113.0) Alpha-glucan water dikinase, chloroplast precursor (EC 2.7.9.4) (EC 2.7.13.3) (Starch-related R1 protein) - Solanum tuberosum (Potato) & (at1g10760 : 100.0) Encodes an &#945;-glucan, water dikinase required for starch degradation. Involved in cold-induced freezing tolerance. Mutations that eliminate the GWD protein or affect the dikinase domain of the enzyme dramatical…	-3.2	-3.2	-2.3	-3.1	-3.8	-3.9	-3.4	-3.27143
20.1	stress.biotic	cs5g13820	Transcript	(at3g05660 : 285.0) receptor like protein 33 (RLP33); FUNCTIONS IN: kinase activity; INVOLVED IN: signal transduction, defense response; LOCATED IN: chloroplast; EXPRESSED IN: 10 plant structures; EXPRESSED DURING: 10 growth stages; CONTAINS InterPro DOMAIN/s: Leucine-rich repeat, typical subtype (InterPro:IPR003591), Leucine-rich repeat-containing N-terminal domain, type 2 (InterPro:IPR013210), …	-3.9	-3.6	-3.6	-4.2	-3.3	-3.5	-3.3	-3.62857
20.1	stress.biotic	cs5g24680	Transcript	(at1g05850 : 251.0) Encodes an endo chitinase-like protein AtCTL1. Essential for tolerance to heat, salt and drought stresses. Also involved in root hair development, cell expansion and response to cytokinin. Allelic to erh2. 11 alleles described in Hauser (1995). Mutant is defective in acquired thermotolerance, appears semidwarf throughout its life cycle and has extra lateral branches. There are…	-3.1	-4.3	-3.8	-3	-4.6	-4.4	-4.1	-3.9
20.1	stress.biotic	cs7g01360	Transcript	(at2g25630 : 93.2) beta glucosidase 14 (BGLU14); FUNCTIONS IN: cation binding, hydrolase activity, hydrolyzing O-glycosyl compounds, catalytic activity; INVOLVED IN: pollen tube growth; LOCATED IN: plant-type cell wall; EXPRESSED IN: stem, male gametophyte, pollen tube; EXPRESSED DURING: M germinated pollen stage; CONTAINS InterPro DOMAIN/s: Glycoside hydrolase, family 1 (InterPro:IPR001360), Gly…	-3.5	-3.3	-3.5	-3.3	-2	-2.3	-2.4	-2.9
20.1	stress.biotic	cs8g01810	Transcript	(p08252|chi1_tobac : 186.0) Endochitinase A precursor (EC 3.2.1.14) (CHN-A) - Nicotiana tabacum (Common tobacco) & (at3g12500 : 174.0) encodes a basic chitinase involved in ethylene/jasmonic acid mediated signalling pathway during systemic acquired resistance based on expression analyses.; basic chitinase (HCHIB); FUNCTIONS IN: chitinase activity; INVOLVED IN: response to cadmium ion, defense res…	-6.5	-7.2	-5.5	-8.2	-8.1	-6.8	-6.8	-7.01429
20.1	stress.biotic	cs8g01840	Transcript	(p08252|chi1_tobac : 140.0) Endochitinase A precursor (EC 3.2.1.14) (CHN-A) - Nicotiana tabacum (Common tobacco) & (at3g12500 : 134.0) encodes a basic chitinase involved in ethylene/jasmonic acid mediated signalling pathway during systemic acquired resistance based on expression analyses.; basic chitinase (HCHIB); FUNCTIONS IN: chitinase activity; INVOLVED IN: response to cadmium ion, defense res…	-7.5	-8.3	-6.5	-8.9	-10	-6.3	-7.7	-7.88571
20.1	stress.biotic	cs8g01850	Transcript	(p08252|chi1_tobac : 186.0) Endochitinase A precursor (EC 3.2.1.14) (CHN-A) - Nicotiana tabacum (Common tobacco) & (at3g12500 : 174.0) encodes a basic chitinase involved in ethylene/jasmonic acid mediated signalling pathway during systemic acquired resistance based on expression analyses.; basic chitinase (HCHIB); FUNCTIONS IN: chitinase activity; INVOLVED IN: response to cadmium ion, defense res…	-6.6	-7.1	-5.7	-8.4	-8.5	-6.8	-7.1	-7.17143
20.1	stress.biotic	cs9g02520	Transcript	(at3g16920 : 224.0) Encodes a chitinase-like protein expressed predominantly in stems. Mutants accumulate ligning in etiolated hypocotyls.; chitinase-like protein 2 (CTL2); FUNCTIONS IN: chitinase activity; INVOLVED IN: lignin biosynthetic process; EXPRESSED IN: 19 plant structures; EXPRESSED DURING: 4 anthesis, LP.10 ten leaves visible, C globular stage, petal differentiation and expansion stage…	-3.9	-3.5	-3.5	-4.2	-2.7	-2.9	-2.9	-3.37143
20.1	stress.biotic	orange1.1t00072	Transcript	(at1g18250 : 389.0) encodes a thaumatin-like protein; ATLP-1; INVOLVED IN: response to other organism; LOCATED IN: endomembrane system; EXPRESSED IN: 19 plant structures; EXPRESSED DURING: 13 growth stages; CONTAINS InterPro DOMAIN/s: Thaumatin, conserved site (InterPro:IPR017949), Thaumatin, pathogenesis-related (InterPro:IPR001938); BEST Arabidopsis thaliana protein match is: Pathogenesis-relat…	-4.1	-4.4	-4.1	-4.4	-3.4	-4.3	-3.2	-3.98571
20.1	stress.biotic	orange1.1t05124	Transcript	(p08252|chi1_tobac : 186.0) Endochitinase A precursor (EC 3.2.1.14) (CHN-A) - Nicotiana tabacum (Common tobacco) & (at3g12500 : 174.0) encodes a basic chitinase involved in ethylene/jasmonic acid mediated signalling pathway during systemic acquired resistance based on expression analyses.; basic chitinase (HCHIB); FUNCTIONS IN: chitinase activity; INVOLVED IN: response to cadmium ion, defense res…	-5.7	-6.4	-4.6	-7.3	-6.8	-6.6	-6	-6.2
20.1.1	stress.biotic.respiratory burst	cs8g12000	Transcript	(at5g47910 : 316.0) NADPH/respiratory burst oxidase protein D (RbohD).Interacts with AtrbohF gene to fine tune the spatial control of ROI production and hypersensitive response to cell in and around infection site.; respiratory burst oxidase homologue D (RBOHD); FUNCTIONS IN: NAD(P)H oxidase activity; INVOLVED IN: oxygen and reactive oxygen species metabolic process, defense response to fungus, r…	4.6	6.6	5.4	3.5	2.9	2.8	3.1	4.12857
20.1.4	stress.biotic.kinases	cs5g13820	Transcript	(at3g05660 : 285.0) receptor like protein 33 (RLP33); FUNCTIONS IN: kinase activity; INVOLVED IN: signal transduction, defense response; LOCATED IN: chloroplast; EXPRESSED IN: 10 plant structures; EXPRESSED DURING: 10 growth stages; CONTAINS InterPro DOMAIN/s: Leucine-rich repeat, typical subtype (InterPro:IPR003591), Leucine-rich repeat-containing N-terminal domain, type 2 (InterPro:IPR013210), …	-3.9	-3.6	-3.6	-4.2	-3.3	-3.5	-3.3	-3.62857
20.1.5	stress.biotic.regulation of transcription	cs5g19850	Transcript	(at5g17680 : 228.0) disease resistance protein (TIR-NBS-LRR class), putative; FUNCTIONS IN: transmembrane receptor activity, ATP binding; INVOLVED IN: signal transduction, defense response, apoptosis, innate immune response; LOCATED IN: intrinsic to membrane; EXPRESSED IN: 14 plant structures; EXPRESSED DURING: 6 growth stages; CONTAINS InterPro DOMAIN/s: Leucine-rich repeat, typical subtype (Int…	-2.5	-2.5	-2.9	-2.4	-3	-3.4	-3	-2.81429
20.1.5	stress.biotic.regulation of transcription	orange1.1t04386	Transcript	(at5g45050 : 94.0) Encodes a member of WRKY Transcription Factor (Group II-e) that confers resistance to tobacco ringspot nepovirus.; TOLERANT TO TOBACCO RINGSPOT NEPOVIRUS 1 (TTR1); FUNCTIONS IN: protein binding, sequence-specific DNA binding transcription factor activity; INVOLVED IN: response to virus, plant-type hypersensitive response; LOCATED IN: plasma membrane; EXPRESSED IN: 23 plant stru…	-4	-4.7	-4.4	-4	-4.7	-5.1	-5	-4.55714
20.1.7	stress.biotic.PR-proteins	cs1g01880	Transcript	(at3g14470 : 397.0) NB-ARC domain-containing disease resistance protein; FUNCTIONS IN: protein binding; INVOLVED IN: apoptosis, defense response; LOCATED IN: endomembrane system; EXPRESSED IN: 23 plant structures; EXPRESSED DURING: 14 growth stages; CONTAINS InterPro DOMAIN/s: Leucine-rich repeat-containing protein (InterPro:IPR015766), NB-ARC (InterPro:IPR002182), Leucine-rich repeat (InterPro:I…	-2.6	-2.8	-2	-2.1	-2.9	-3	-2.8	-2.6
20.1.7	stress.biotic.PR-proteins	cs2g18470	Transcript	(at4g27190 : 281.0) NB-ARC domain-containing disease resistance protein; FUNCTIONS IN: nucleoside-triphosphatase activity, nucleotide binding, ATP binding; INVOLVED IN: apoptosis, defense response; LOCATED IN: cellular_component unknown; CONTAINS InterPro DOMAIN/s: ATPase, AAA+ type, core (InterPro:IPR003593), NB-ARC (InterPro:IPR002182), Disease resistance protein (InterPro:IPR000767); BEST Arab…	-3.2	-2.2	-2.4	-3.4	-2.1	-2.3	-2.2	-2.54286
20.1.7	stress.biotic.PR-proteins	cs3g13690	Transcript	(at3g14470 : 280.0) NB-ARC domain-containing disease resistance protein; FUNCTIONS IN: protein binding; INVOLVED IN: apoptosis, defense response; LOCATED IN: endomembrane system; EXPRESSED IN: 23 plant structures; EXPRESSED DURING: 14 growth stages; CONTAINS InterPro DOMAIN/s: Leucine-rich repeat-containing protein (InterPro:IPR015766), NB-ARC (InterPro:IPR002182), Leucine-rich repeat (InterPro:I…	-3.7	-5	-5.3	-3.1	-3.4	-2	-3.5	-3.71429
20.1.7	stress.biotic.PR-proteins	cs4g10860	Transcript	(at4g27190 : 234.0) NB-ARC domain-containing disease resistance protein; FUNCTIONS IN: nucleoside-triphosphatase activity, nucleotide binding, ATP binding; INVOLVED IN: apoptosis, defense response; LOCATED IN: cellular_component unknown; CONTAINS InterPro DOMAIN/s: ATPase, AAA+ type, core (InterPro:IPR003593), NB-ARC (InterPro:IPR002182), Disease resistance protein (InterPro:IPR000767); BEST Arab…	-2.7	-3.7	-2.8	-3	-3.9	-3.1	-3.7	-3.27143
20.1.7	stress.biotic.PR-proteins	cs5g13820	Transcript	(at3g05660 : 285.0) receptor like protein 33 (RLP33); FUNCTIONS IN: kinase activity; INVOLVED IN: signal transduction, defense response; LOCATED IN: chloroplast; EXPRESSED IN: 10 plant structures; EXPRESSED DURING: 10 growth stages; CONTAINS InterPro DOMAIN/s: Leucine-rich repeat, typical subtype (InterPro:IPR003591), Leucine-rich repeat-containing N-terminal domain, type 2 (InterPro:IPR013210), …	-3.9	-3.6	-3.6	-4.2	-3.3	-3.5	-3.3	-3.62857
20.1.7	stress.biotic.PR-proteins	cs5g19850	Transcript	(at5g17680 : 228.0) disease resistance protein (TIR-NBS-LRR class), putative; FUNCTIONS IN: transmembrane receptor activity, ATP binding; INVOLVED IN: signal transduction, defense response, apoptosis, innate immune response; LOCATED IN: intrinsic to membrane; EXPRESSED IN: 14 plant structures; EXPRESSED DURING: 6 growth stages; CONTAINS InterPro DOMAIN/s: Leucine-rich repeat, typical subtype (Int…	-2.5	-2.5	-2.9	-2.4	-3	-3.4	-3	-2.81429
20.1.7	stress.biotic.PR-proteins	cs5g22710	Transcript	(at3g14470 : 573.0) NB-ARC domain-containing disease resistance protein; FUNCTIONS IN: protein binding; INVOLVED IN: apoptosis, defense response; LOCATED IN: endomembrane system; EXPRESSED IN: 23 plant structures; EXPRESSED DURING: 14 growth stages; CONTAINS InterPro DOMAIN/s: Leucine-rich repeat-containing protein (InterPro:IPR015766), NB-ARC (InterPro:IPR002182), Leucine-rich repeat (InterPro:I…	-3.2	-3.8	-3.8	-2.4	-2.9	-3	-2.7	-3.11429
20.1.7	stress.biotic.PR-proteins	orange1.1t02077	Transcript	(at1g58170 : 214.0) Disease resistance-responsive (dirigent-like protein) family protein; FUNCTIONS IN: molecular_function unknown; INVOLVED IN: N-terminal protein myristoylation, lignan biosynthetic process, defense response; LOCATED IN: endomembrane system; EXPRESSED IN: 17 plant structures; EXPRESSED DURING: 6 growth stages; CONTAINS InterPro DOMAIN/s: Plant disease resistance response protein…	-2.6	-2.9	-3.1	-3.3	-2.5	-2.7	-2.8	-2.84286
20.1.7	stress.biotic.PR-proteins	orange1.1t02917	Transcript	(at2g34930 : 355.0) disease resistance family protein / LRR family protein; INVOLVED IN: signal transduction, defense response to fungus, defense response; LOCATED IN: cell wall; EXPRESSED IN: 10 plant structures; EXPRESSED DURING: 7 growth stages; CONTAINS InterPro DOMAIN/s: Leucine-rich repeat-containing N-terminal domain, type 2 (InterPro:IPR013210), Leucine-rich repeat (InterPro:IPR001611); B…	-4.2	-2.7	-3.1	-3.6	-2.8	-2.7	-2.9	-3.14286
20.1.7	stress.biotic.PR-proteins	orange1.1t02918	Transcript	(at2g34930 : 251.0) disease resistance family protein / LRR family protein; INVOLVED IN: signal transduction, defense response to fungus, defense response; LOCATED IN: cell wall; EXPRESSED IN: 10 plant structures; EXPRESSED DURING: 7 growth stages; CONTAINS InterPro DOMAIN/s: Leucine-rich repeat-containing N-terminal domain, type 2 (InterPro:IPR013210), Leucine-rich repeat (InterPro:IPR001611); B…	-3.1	-3	-3.7	-3.5	-2	-2.4	-2	-2.81429
20.1.7	stress.biotic.PR-proteins	orange1.1t03137	Transcript	(at1g61310 : 99.4) LRR and NB-ARC domains-containing disease resistance protein; FUNCTIONS IN: ATP binding; INVOLVED IN: N-terminal protein myristoylation, apoptosis, defense response; CONTAINS InterPro DOMAIN/s: NB-ARC (InterPro:IPR002182), Disease resistance protein (InterPro:IPR000767); BEST Arabidopsis thaliana protein match is: LRR and NB-ARC domains-containing disease resistance protein (TA…	-2.8	-2.2	-2.3	-2.6	-2.5	-2.1	-2.8	-2.47143
20.1.7	stress.biotic.PR-proteins	orange1.1t03644	Transcript	(at3g14470 : 110.0) NB-ARC domain-containing disease resistance protein; FUNCTIONS IN: protein binding; INVOLVED IN: apoptosis, defense response; LOCATED IN: endomembrane system; EXPRESSED IN: 23 plant structures; EXPRESSED DURING: 14 growth stages; CONTAINS InterPro DOMAIN/s: Leucine-rich repeat-containing protein (InterPro:IPR015766), NB-ARC (InterPro:IPR002182), Leucine-rich repeat (InterPro:I…	-3.3	-4.6	-4.2	-3.2	-3.5	-2.5	-3.7	-3.57143
20.1.7	stress.biotic.PR-proteins	orange1.1t04355	Transcript	(at2g34930 : 434.0) disease resistance family protein / LRR family protein; INVOLVED IN: signal transduction, defense response to fungus, defense response; LOCATED IN: cell wall; EXPRESSED IN: 10 plant structures; EXPRESSED DURING: 7 growth stages; CONTAINS InterPro DOMAIN/s: Leucine-rich repeat-containing N-terminal domain, type 2 (InterPro:IPR013210), Leucine-rich repeat (InterPro:IPR001611); B…	-4.4	-3.2	-3.3	-4.4	-3.5	-3.6	-3.6	-3.71429
20.1.7	stress.biotic.PR-proteins	orange1.1t04356	Transcript	(at2g34930 : 236.0) disease resistance family protein / LRR family protein; INVOLVED IN: signal transduction, defense response to fungus, defense response; LOCATED IN: cell wall; EXPRESSED IN: 10 plant structures; EXPRESSED DURING: 7 growth stages; CONTAINS InterPro DOMAIN/s: Leucine-rich repeat-containing N-terminal domain, type 2 (InterPro:IPR013210), Leucine-rich repeat (InterPro:IPR001611); B…	-3.9	-2.8	-3.1	-3.7	-3.1	-3.7	-3.2	-3.35714
20.1.7	stress.biotic.PR-proteins	orange1.1t04361	Transcript	(at2g34930 : 201.0) disease resistance family protein / LRR family protein; INVOLVED IN: signal transduction, defense response to fungus, defense response; LOCATED IN: cell wall; EXPRESSED IN: 10 plant structures; EXPRESSED DURING: 7 growth stages; CONTAINS InterPro DOMAIN/s: Leucine-rich repeat-containing N-terminal domain, type 2 (InterPro:IPR013210), Leucine-rich repeat (InterPro:IPR001611); B…	-4.2	-3.5	-3.5	-4	-3	-3.9	-3	-3.58571
20.1.7	stress.biotic.PR-proteins	orange1.1t04386	Transcript	(at5g45050 : 94.0) Encodes a member of WRKY Transcription Factor (Group II-e) that confers resistance to tobacco ringspot nepovirus.; TOLERANT TO TOBACCO RINGSPOT NEPOVIRUS 1 (TTR1); FUNCTIONS IN: protein binding, sequence-specific DNA binding transcription factor activity; INVOLVED IN: response to virus, plant-type hypersensitive response; LOCATED IN: plasma membrane; EXPRESSED IN: 23 plant stru…	-4	-4.7	-4.4	-4	-4.7	-5.1	-5	-4.55714
20.1.7.6.1	stress.biotic.PR-proteins.proteinase inhibitors.trypsin inhibitor	cs1g17290	Transcript	(at1g19110 : 285.0) inter-alpha-trypsin inhibitor heavy chain-related; FUNCTIONS IN: molecular_function unknown; INVOLVED IN: biological_process unknown; LOCATED IN: plasma membrane, membrane; EXPRESSED IN: 24 plant structures; EXPRESSED DURING: 15 growth stages; CONTAINS InterPro DOMAIN/s: von Willebrand factor, type A (InterPro:IPR002035); BEST Arabidopsis thaliana protein match is: unknown pro…	-4.3	-4.4	-4.1	-3.5	-4.2	-4.5	-4	-4.14286
20.1.7.6.1	stress.biotic.PR-proteins.proteinase inhibitors.trypsin inhibitor	cs5g13890	Transcript	(at1g17860 : 83.6) Kunitz family trypsin and protease inhibitor protein; FUNCTIONS IN: endopeptidase inhibitor activity; INVOLVED IN: biological_process unknown; LOCATED IN: apoplast, cell wall; EXPRESSED IN: 17 plant structures; EXPRESSED DURING: 13 growth stages; CONTAINS InterPro DOMAIN/s: Proteinase inhibitor I3, Kunitz legume (InterPro:IPR002160), Kunitz inhibitor ST1-like (InterPro:IPR01106…	-11.1	-10.2	-8.9	-11.9	-12.3	-11.2	-10	-10.8
20.1.7.6.1	stress.biotic.PR-proteins.proteinase inhibitors.trypsin inhibitor	cs5g13960	Transcript	(at1g17860 : 83.2) Kunitz family trypsin and protease inhibitor protein; FUNCTIONS IN: endopeptidase inhibitor activity; INVOLVED IN: biological_process unknown; LOCATED IN: apoplast, cell wall; EXPRESSED IN: 17 plant structures; EXPRESSED DURING: 13 growth stages; CONTAINS InterPro DOMAIN/s: Proteinase inhibitor I3, Kunitz legume (InterPro:IPR002160), Kunitz inhibitor ST1-like (InterPro:IPR01106…	-9	-9.1	-8	-9.8	-9.7	-10	-7.9	-9.07143
20.2	stress.abiotic	cs2g28680	Transcript	(at3g01420 : 153.0) Encodes an alpha-dioxygenase involved in protection against oxidative stress and cell death. Induced in response to Salicylic acid and oxidative stress. Independent of NPR1 in induction by salicylic acid.; DOX1; FUNCTIONS IN: lipoxygenase activity; INVOLVED IN: in 6 processes; LOCATED IN: endomembrane system; EXPRESSED IN: 9 plant structures; EXPRESSED DURING: 4 anthesis; CONT…	6.9	7.1	6.1	5.5	3.6	2.5	5.4	5.3
20.2	stress.abiotic	cs5g32930	Transcript	(at2g47770 : 165.0) Encodes a membrane-bound protein designated AtTSPO (Arabidopsis thaliana TSPO-related). AtTSPO is related to the bacterial outer membrane tryptophan-rich sensory protein (TspO) and the mammalian mitochondrial 18 kDa Translocator Protein (18 kDa TSPO), members of the TspO/MBR domain-containing membrane proteins. Mainly detected in dry seeds, but can be induced in vegetative tis…	-2.2	-4	-2.3	-2	-3.7	-3.4	-2.9	-2.92857
20.2.1	stress.abiotic.heat	cs2g24360	Transcript	(at4g27670 : 126.0) chloroplast located small heat shock protein.; heat shock protein 21 (HSP21); CONTAINS InterPro DOMAIN/s: Heat shock protein Hsp20 (InterPro:IPR002068), HSP20-like chaperone (InterPro:IPR008978); BEST Arabidopsis thaliana protein match is: HSP20-like chaperones superfamily protein (TAIR:AT5G51440.1); Has 6158 Blast hits to 6158 proteins in 1414 species: Archae - 225; Bacteria …	-2.5	-2.1	-2.5	-2.9	-2.2	-2.4	-2.2	-2.4
20.2.1	stress.abiotic.heat	cs4g18310	Transcript	(at2g26150 : 229.0) member of Heat Stress Transcription Factor (Hsf) family. Involved in response to misfolded protein accumulation in the cytosol. Regulated by alternative splicing and non-sense-mediated decay.; heat shock transcription factor A2 (HSFA2); FUNCTIONS IN: DNA binding, transcription activator activity, sequence-specific DNA binding transcription factor activity; INVOLVED IN: in 7 pr…	-3	-3.4	-3.4	-2.3	-2.9	-2.9	-3.1	-3
20.2.1	stress.abiotic.heat	cs6g21760	Transcript	(at5g15450 : 137.0) Encodes a chloroplast-targeted Hsp101 homologue. Functions as a molecular chaperone involved in plastid differentiation mediating internal thylakoid membrane formation and conferring thermotolerance to chloroplasts during heat stress. APG6 is constitutively expressed in the root tips, the organ boundary region, the reproductive tissues of mature plants where plastids exist as …	-2.3	-2.9	-2.8	-2.3	-3.7	-3	-3	-2.85714
20.2.1	stress.abiotic.heat	cs6g21770	Transcript	(at5g15450 : 509.0) Encodes a chloroplast-targeted Hsp101 homologue. Functions as a molecular chaperone involved in plastid differentiation mediating internal thylakoid membrane formation and conferring thermotolerance to chloroplasts during heat stress. APG6 is constitutively expressed in the root tips, the organ boundary region, the reproductive tissues of mature plants where plastids exist as …	-2.2	-2.6	-2.7	-2.3	-3	-2.7	-2.7	-2.6
20.2.1	stress.abiotic.heat	cs8g18020	Transcript	(at5g59720 : 197.0) encodes a low molecular weight heat shock protein that contains the heat shock element in the promoter region. Expression is induced in response to heat shock.; heat shock protein 18.2 (HSP18.2); CONTAINS InterPro DOMAIN/s: Heat shock protein Hsp20 (InterPro:IPR002068), HSP20-like chaperone (InterPro:IPR008978); BEST Arabidopsis thaliana protein match is: HSP20-like chaperones…	-4.2	-4.8	-4.8	-4.7	-4	-4	-4.2	-4.38571
20.2.1	stress.abiotic.heat	cs8g18360	Transcript	(at3g46230 : 214.0) member of the class I small heat-shock protein (sHSP) family, which accounts for the majority of sHSPs in maturing seeds; heat shock protein 17.4 (HSP17.4); INVOLVED IN: response to heat; LOCATED IN: cellular_component unknown; EXPRESSED IN: 15 plant structures; EXPRESSED DURING: M germinated pollen stage, LP.04 four leaves visible, 4 anthesis, C globular stage, petal differen…	-6.4	-7.1	-6.2	-6.9	-7.1	-6.1	-6.4	-6.6
20.2.2	stress.abiotic.cold	cs2g21820	Transcript	(at1g05260 : 202.0) Encodes a cold-inducible cationic peroxidase that is involved in the stress response. In response to low temperature, RCI3 transcripts accumulate in the aerial part and in roots of etiolated seedlings but only in roots of light-grown seedlings.; RARE COLD INDUCIBLE GENE 3 (RCI3); FUNCTIONS IN: peroxidase activity; INVOLVED IN: response to desiccation, response to cold, hyperos…	-3.2	-4.2	-4.2	-3.2	-3.2	-3.4	-3.3	-3.52857
20.2.2	stress.abiotic.cold	cs6g07270	Transcript	(at3g53990 : 81.3) Adenine nucleotide alpha hydrolases-like superfamily protein; FUNCTIONS IN: molecular_function unknown; INVOLVED IN: response to cold, response to stress; LOCATED IN: cellular_component unknown; EXPRESSED IN: 23 plant structures; EXPRESSED DURING: 14 growth stages; CONTAINS InterPro DOMAIN/s: UspA (InterPro:IPR006016), Rossmann-like alpha/beta/alpha sandwich fold (InterPro:IPR0…	-2.7	-3	-2.6	-2.8	-3.8	-3.3	-3.3	-3.07143
20.2.3	stress.abiotic.drought/salt	cs7g22600	Transcript	(at4g18030 : 363.0) S-adenosyl-L-methionine-dependent methyltransferases superfamily protein; INVOLVED IN: biological_process unknown; LOCATED IN: Golgi apparatus, plasma membrane, plant-type cell wall; EXPRESSED IN: 24 plant structures; EXPRESSED DURING: 14 growth stages; CONTAINS InterPro DOMAIN/s: Protein of unknown function DUF248, methyltransferase putative (InterPro:IPR004159); BEST Arabido…	-4.3	-4.1	-3.7	-3.8	-3.7	-3.4	-3.8	-3.82857
20.2.99	stress.abiotic.unspecified	cs2g16860	Transcript	(at1g70840 : 81.3) MLP-like protein 31 (MLP31); FUNCTIONS IN: molecular_function unknown; INVOLVED IN: response to biotic stimulus, defense response; LOCATED IN: cellular_component unknown; CONTAINS InterPro DOMAIN/s: Bet v I allergen (InterPro:IPR000916); BEST Arabidopsis thaliana protein match is: MLP-like protein 28 (TAIR:AT1G70830.3); Has 485 Blast hits to 453 proteins in 51 species: Archae -…	-9	-7.6	-6.4	-7.9	-8.4	-5.7	-8.6	-7.65714
20.2.99	stress.abiotic.unspecified	cs5g25690	Transcript	(at5g39120 : 177.0) RmlC-like cupins superfamily protein; FUNCTIONS IN: manganese ion binding, nutrient reservoir activity; INVOLVED IN: biological_process unknown; LOCATED IN: endomembrane system, apoplast; CONTAINS InterPro DOMAIN/s: Cupin, RmlC-type (InterPro:IPR011051), Cupin 1 (InterPro:IPR006045), RmlC-like jelly roll fold (InterPro:IPR014710), Germin (InterPro:IPR001929), Germin, manganese…	-4	-4.1	-4.3	-3.7	-3.1	-3.6	-3.2	-3.71429
20.2.99	stress.abiotic.unspecified	cs5g25790	Transcript	(at5g39110 : 279.0) RmlC-like cupins superfamily protein; FUNCTIONS IN: manganese ion binding, nutrient reservoir activity; INVOLVED IN: biological_process unknown; LOCATED IN: endomembrane system, apoplast; CONTAINS InterPro DOMAIN/s: Cupin, RmlC-type (InterPro:IPR011051), Cupin 1 (InterPro:IPR006045), RmlC-like jelly roll fold (InterPro:IPR014710), Germin (InterPro:IPR001929), Germin, manganese…	-4.3	-3.6	-3.5	-3.5	-3.8	-4.1	-3.4	-3.74286
21.1	redox.thioredoxin	orange1.1t00126	Transcript	(at3g17880 : 162.0) Encodes a thioredoxin-like disulfide reductase. The protein interacts with the yeast Hsp70 protein Ssb2 in vitro. This interaction is sensitive to the redox status of the thioredoxin domain of AtTDX.; tetraticopeptide domain-containing thioredoxin (TDX); FUNCTIONS IN: protein binding, oxidoreductase activity, acting on sulfur group of donors, disulfide as acceptor; INVOLVED IN…	-2.5	-2.5	-2.6	-2.5	-3.4	-3.1	-3.2	-2.82857
21.1.1	redox.thioredoxin.PDIL	orange1.1t03981	Transcript	(at3g54960 : 90.1) Encodes a protein disulfide isomerase-like (PDIL) protein, a member of a multigene family within the thioredoxin (TRX) superfamily. Transcript levels for this gene are up-regulated in response to three different chemical inducers of ER stress (dithiothreitol, beta-mercaptoethanol, and tunicamycin). Neither AtIRE1-2 nor AtbZIP60 appear to be required for this response.; PDI-like…	-4.5	-4.7	-5	-4.2	-4.4	-4.4	-4.3	-4.5
21.2	redox.ascorbate and glutathione	cs5g28710	Transcript	(at3g19000 : 171.0) 2-oxoglutarate (2OG) and Fe(II)-dependent oxygenase superfamily protein; FUNCTIONS IN: oxidoreductase activity, acting on paired donors, with incorporation or reduction of molecular oxygen, 2-oxoglutarate as one donor, and incorporation of one atom each of oxygen into both donors, oxidoreductase activity; LOCATED IN: cellular_component unknown; EXPRESSED IN: 22 plant structure…	-3.6	-3.7	-4.8	-3.8	-2.9	-4.2	-3	-3.71429
21.2	redox.ascorbate and glutathione	cs5g28720	Transcript	(at3g19000 : 249.0) 2-oxoglutarate (2OG) and Fe(II)-dependent oxygenase superfamily protein; FUNCTIONS IN: oxidoreductase activity, acting on paired donors, with incorporation or reduction of molecular oxygen, 2-oxoglutarate as one donor, and incorporation of one atom each of oxygen into both donors, oxidoreductase activity; LOCATED IN: cellular_component unknown; EXPRESSED IN: 22 plant structure…	-3.2	-3.2	-3.6	-3.3	-2.6	-3	-2.4	-3.04286
21.2	redox.ascorbate and glutathione	cs8g12820	Transcript	(at1g06620 : 263.0) encodes a protein whose sequence is similar to a 2-oxoglutarate-dependent dioxygenase; 2-oxoglutarate (2OG) and Fe(II)-dependent oxygenase superfamily protein; CONTAINS InterPro DOMAIN/s: Oxoglutarate/iron-dependent oxygenase (InterPro:IPR005123); BEST Arabidopsis thaliana protein match is: 2-oxoglutarate (2OG) and Fe(II)-dependent oxygenase superfamily protein (TAIR:AT3G61400…	-2.5	-2.5	-2.6	-2.3	-2.9	-2.6	-2.9	-2.61429
21.2	redox.ascorbate and glutathione	cs9g08990	Transcript	(at1g06650 : 186.0) encodes a protein whose sequence is similar to 2-oxoglutarate-dependent dioxygenase; 2-oxoglutarate (2OG) and Fe(II)-dependent oxygenase superfamily protein; CONTAINS InterPro DOMAIN/s: Oxoglutarate/iron-dependent oxygenase (InterPro:IPR005123); BEST Arabidopsis thaliana protein match is: 2-oxoglutarate (2OG) and Fe(II)-dependent oxygenase superfamily protein (TAIR:AT1G06640.1…	-3.8	-3.5	-3.7	-3.4	-2.3	-2.7	-2.5	-3.12857
21.2	redox.ascorbate and glutathione	cs9g09040	Transcript	(at2g30830 : 281.0) encodes a protein whose sequence is similar to 2-oxoglutarate-dependent dioxygenase; 2-oxoglutarate (2OG) and Fe(II)-dependent oxygenase superfamily protein; CONTAINS InterPro DOMAIN/s: Oxoglutarate/iron-dependent oxygenase (InterPro:IPR005123); BEST Arabidopsis thaliana protein match is: 2-oxoglutarate (2OG) and Fe(II)-dependent oxygenase superfamily protein (TAIR:AT2G30840.1…	-2.8	-2.4	-2.5	-2.4	-2.2	-2.4	-2.3	-2.42857
21.2.1	redox.ascorbate and glutathione.ascorbate	cs6g17520	Transcript	(at5g16710 : 94.0) The protein undergoes thiolation following treatment with the oxidant tert-butylhydroperoxide.; dehydroascorbate reductase 1 (DHAR3); FUNCTIONS IN: glutathione dehydrogenase (ascorbate) activity; INVOLVED IN: protein amino acid glutathionylation; LOCATED IN: chloroplast stroma, chloroplast, chloroplast envelope; EXPRESSED IN: 23 plant structures; EXPRESSED DURING: 14 growth sta…	-2.4	-2.5	-2.3	-2.2	-2.3	-2.9	-2.1	-2.38571
21.6	redox.dismutases and catalases	cs3g27280	Transcript	(p49318|cata2_ricco : 479.0) Catalase isozyme 2 (EC 1.11.1.6) - Ricinus communis (Castor bean) & (at1g20620 : 459.0) Catalase, catalyzes the breakdown of hydrogen peroxide (H2O2) into water and oxygen.; catalase 3 (CAT3); FUNCTIONS IN: catalase activity, cobalt ion binding; INVOLVED IN: in 7 processes; LOCATED IN: in 9 components; EXPRESSED IN: 29 plant structures; EXPRESSED DURING: 17 growth sta…	-3.9	-5	-4.1	-2.9	-6.5	-3.9	-4.1	-4.34286
21.6	redox.dismutases and catalases	cs7g19250	Transcript	(p28759|sodf_soybn : 109.0) Superoxide dismutase [Fe], chloroplast precursor (EC 1.15.1.1) - Glycine max (Soybean) & (at4g25100 : 107.0) Fe-superoxide dismutase; Fe superoxide dismutase 1 (FSD1); CONTAINS InterPro DOMAIN/s: Manganese/iron superoxide dismutase, N-terminal (InterPro:IPR019831), Manganese/iron superoxide dismutase (InterPro:IPR001189), Manganese/iron superoxide dismutase, C-terminal…	-2	-2.4	-2.1	-2.2	-4.3	-3.5	-3.1	-2.8
22.1.2	polyamine metabolism.synthesis.SAM decarboxylase	cs4g02260	Transcript	(o24215|dcam_orysa : 382.0) S-adenosylmethionine decarboxylase proenzyme (EC 4.1.1.50) (AdoMetDC) (SamDC) [Contains: S-adenosylmethionine decarboxylase alpha chain; S-adenosylmethionine decarboxylase beta chain] - Oryza sativa (Rice) & (at3g25570 : 327.0) Adenosylmethionine decarboxylase family protein; FUNCTIONS IN: adenosylmethionine decarboxylase activity; INVOLVED IN: spermidine biosynthetic …	-3.5	-3	-2.9	-4	-2.7	-3.4	-3	-3.21429
23.4.10	nucleotide metabolism.phosphotransfer and pyrophosphatases.nucleoside diphosphate kinase	cs5g06840	Transcript	(at5g63310 : 89.4) Maintains intracellular dNTP levels except ATP. Plays a role in response to oxidative stress and UV. Involved in phytochrome-mediated light signaling. Participates in auxin-regulated processes, partly through the modulation of auxin transport. H-bonding with His-197 inside the nucleotide-binding pocket is critical for NDPK2 functioning.; nucleoside diphosphate kinase 2 (NDPK2);…	-2.5	-2.8	-2.8	-2.5	-2.4	-2.1	-2.4	-2.5
23.4.99	nucleotide metabolism.phosphotransfer and pyrophosphatases.misc	cs3g03130	Transcript	(at4g29680 : 632.0) Alkaline-phosphatase-like family protein; FUNCTIONS IN: hydrolase activity, catalytic activity; INVOLVED IN: metabolic process, nucleotide metabolic process; LOCATED IN: vacuole; EXPRESSED IN: 23 plant structures; EXPRESSED DURING: 13 growth stages; CONTAINS InterPro DOMAIN/s: Alkaline phosphatase-like, alpha/beta/alpha (InterPro:IPR017849), Type I phosphodiesterase/nucleotide…	3.2	2.1	3.1	2.7	2.4	2.4	2.9	2.68571
24	Biodegradation of Xenobiotics	cs8g05620	Transcript	(at3g48690 : 353.0) Encodes a protein with carboxylesterase whose activity was tested using both pNA and 2,4-D-methyl.; CXE12; FUNCTIONS IN: carboxylesterase activity; INVOLVED IN: response to salt stress; LOCATED IN: cytoplasm; EXPRESSED IN: 24 plant structures; EXPRESSED DURING: 14 growth stages; CONTAINS InterPro DOMAIN/s: Lipase, GDXG, active site (InterPro:IPR002168), Alpha/beta hydrolase fo…	-4.5	-5.1	-5.2	-5.1	-4.6	-3.8	-4.7	-4.71429
24	Biodegradation of Xenobiotics	cs8g05670	Transcript	(at3g48690 : 355.0) Encodes a protein with carboxylesterase whose activity was tested using both pNA and 2,4-D-methyl.; CXE12; FUNCTIONS IN: carboxylesterase activity; INVOLVED IN: response to salt stress; LOCATED IN: cytoplasm; EXPRESSED IN: 24 plant structures; EXPRESSED DURING: 14 growth stages; CONTAINS InterPro DOMAIN/s: Lipase, GDXG, active site (InterPro:IPR002168), Alpha/beta hydrolase fo…	-2.8	-3.4	-3	-2.5	-2.3	-2.2	-2.4	-2.65714
24.1	Biodegradation of Xenobiotics.hydroxyacylglutathione hydrolase	cs7g29380	Transcript	(at3g10850 : 87.8) glyoxalase II cytoplasmic isozyme (Glx2-2) mRNA, complete; GLY2; FUNCTIONS IN: hydroxyacylglutathione hydrolase activity; INVOLVED IN: methylglyoxal catabolic process to D-lactate; LOCATED IN: endomembrane system, cytoplasm; EXPRESSED IN: 23 plant structures; EXPRESSED DURING: 13 growth stages; CONTAINS InterPro DOMAIN/s: Beta-lactamase-like (InterPro:IPR001279), Hydroxyacylglu…	-2.9	-4.2	-3.7	-2.9	-3.6	-3.5	-3.3	-3.44286
24.2	Biodegradation of Xenobiotics.lactoylglutathione lyase	cs2g02990	Transcript	(q948t6|lgul_orysa : 142.0) Lactoylglutathione lyase (EC 4.4.1.5) (Methylglyoxalase) (Aldoketomutase) (Glyoxalase I) (Glx I) (Ketone-aldehyde mutase) (S-D-lactoylglutathione methylglyoxal lyase) (Allergen Ory s ?) (Allergen Glb33) (PP33) - Oryza sativa (Rice) & (at1g11840 : 129.0) Encodes a glyoxalase I homolog ATGLX1.; glyoxalase I homolog (GLX1); FUNCTIONS IN: lactoylglutathione lyase activity,…	-4.2	-4.1	-2.7	-4.7	-6.2	-3.8	-5	-4.38571
24.2	Biodegradation of Xenobiotics.lactoylglutathione lyase	cs2g03000	Transcript	(at1g11840 : 123.0) Encodes a glyoxalase I homolog ATGLX1.; glyoxalase I homolog (GLX1); FUNCTIONS IN: lactoylglutathione lyase activity, metal ion binding; INVOLVED IN: carbohydrate metabolic process; LOCATED IN: peroxisome; EXPRESSED IN: 25 plant structures; EXPRESSED DURING: 13 growth stages; CONTAINS InterPro DOMAIN/s: Glyoxalase I (InterPro:IPR004361), Glyoxalase I, conserved site (InterPro:…	-4.6	-3.8	-2.6	-4.8	-4.4	-4.3	-4.2	-4.1
24.2	Biodegradation of Xenobiotics.lactoylglutathione lyase	cs4g16390	Transcript	(at1g67280 : 140.0) Glyoxalase/Bleomycin resistance protein/Dioxygenase superfamily protein; FUNCTIONS IN: lactoylglutathione lyase activity, metal ion binding; INVOLVED IN: response to cold, carbohydrate metabolic process; LOCATED IN: thylakoid, stromule, chloroplast; EXPRESSED IN: 24 plant structures; EXPRESSED DURING: 14 growth stages; CONTAINS InterPro DOMAIN/s: Glyoxalase I (InterPro:IPR0043…	-4.5	-4.7	-4.5	-4.7	-5	-4.2	-4.7	-4.61429
24.2	Biodegradation of Xenobiotics.lactoylglutathione lyase	orange1.1t03839	Transcript	(at1g67280 : 140.0) Glyoxalase/Bleomycin resistance protein/Dioxygenase superfamily protein; FUNCTIONS IN: lactoylglutathione lyase activity, metal ion binding; INVOLVED IN: response to cold, carbohydrate metabolic process; LOCATED IN: thylakoid, stromule, chloroplast; EXPRESSED IN: 24 plant structures; EXPRESSED DURING: 14 growth stages; CONTAINS InterPro DOMAIN/s: Glyoxalase I (InterPro:IPR0043…	-4.4	-4.6	-4.4	-4.3	-4.9	-4.2	-4.5	-4.47143
26.1	misc.misc2	cs2g06370	Transcript	(at3g51000 : 104.0) alpha/beta-Hydrolases superfamily protein; FUNCTIONS IN: epoxide hydrolase activity, catalytic activity; EXPRESSED IN: 22 plant structures; EXPRESSED DURING: 13 growth stages; CONTAINS InterPro DOMAIN/s: Epoxide hydrolase-like (InterPro:IPR000639), Alpha/beta hydrolase fold-1 (InterPro:IPR000073); BEST Arabidopsis thaliana protein match is: alpha/beta-Hydrolases superfamily pr…	-2.8	-3.2	-3.6	-2.4	-3.3	-3.3	-3.1	-3.1
26.1	misc.misc2	cs2g21120	Transcript	(at2g32520 : 163.0) alpha/beta-Hydrolases superfamily protein; FUNCTIONS IN: hydrolase activity, transferase activity, transferring acyl groups other than amino-acyl groups; INVOLVED IN: response to zinc ion; LOCATED IN: chloroplast; EXPRESSED IN: 24 plant structures; EXPRESSED DURING: 13 growth stages; CONTAINS InterPro DOMAIN/s: Thiolase, active site (InterPro:IPR020610), Dienelactone hydrolase…	-2.2	-2.7	-2.8	-2.4	-4.7	-4.1	-3.3	-3.17143
26.2	misc.UDP glucosyl and glucoronyl transferases	cs1g14130	Transcript	(at3g15940 : 326.0) UDP-Glycosyltransferase superfamily protein; FUNCTIONS IN: transferase activity, transferring glycosyl groups; INVOLVED IN: biosynthetic process; LOCATED IN: chloroplast; EXPRESSED IN: 21 plant structures; EXPRESSED DURING: 13 growth stages; CONTAINS InterPro DOMAIN/s: Glycosyl transferase, group 1 (InterPro:IPR001296); BEST Arabidopsis thaliana protein match is: UDP-Glycosylt…	-3.2	-3.6	-3.6	-2.4	-3.1	-3.4	-2.9	-3.17143
26.2	misc.UDP glucosyl and glucoronyl transferases	cs1g23710	Transcript	(at2g18570 : 480.0) UDP-Glycosyltransferase superfamily protein; FUNCTIONS IN: transferase activity, transferring glycosyl groups; INVOLVED IN: metabolic process; LOCATED IN: cellular_component unknown; CONTAINS InterPro DOMAIN/s: UDP-glucuronosyl/UDP-glucosyltransferase (InterPro:IPR002213); BEST Arabidopsis thaliana protein match is: UDP-Glycosyltransferase superfamily protein (TAIR:AT2G18560.1…	-4	-4	-3	-4	-3	-2.6	-3.1	-3.38571
26.2	misc.UDP glucosyl and glucoronyl transferases	cs2g01430	Transcript	(at5g47780 : 377.0) Encodes a protein with putative galacturonosyltransferase activity.; galacturonosyltransferase 4 (GAUT4); FUNCTIONS IN: polygalacturonate 4-alpha-galacturonosyltransferase activity, transferase activity, transferring glycosyl groups; INVOLVED IN: carbohydrate biosynthetic process; LOCATED IN: endomembrane system; EXPRESSED IN: 22 plant structures; EXPRESSED DURING: 13 growth s…	-2.1	-2.9	-2.7	-2	-3.1	-2.3	-2.8	-2.55714
26.2	misc.UDP glucosyl and glucoronyl transferases	cs2g18290	Transcript	(at1g05680 : 305.0) Encodes a UDP-glucosyltransferase, UGT74E2, that acts on IBA (indole-3-butyric acid) and affects auxin homeostasis. The transcript and protein levels of this enzyme are strongly induced by H2O2 and may allow integration of ROS (reactive oxygen species) and auxin signaling. This enzyme can also transfer glycosyl groups to several compounds related to the explosive TNT when this…	3.8	5.5	4.5	4.6	2.2	2.5	2.3	3.62857
26.2	misc.UDP glucosyl and glucoronyl transferases	cs5g27340	Transcript	(at3g03690 : 228.0) unfertilized embryo sac 7 (UNE7); FUNCTIONS IN: transferase activity, transferring glycosyl groups, acetylglucosaminyltransferase activity; INVOLVED IN: carbohydrate biosynthetic process, double fertilization forming a zygote and endosperm, pollen tube development; LOCATED IN: endomembrane system, membrane; EXPRESSED IN: 19 plant structures; EXPRESSED DURING: 9 growth stages; …	-3.5	-3.5	-3.8	-3.5	-2.7	-3.2	-2.7	-3.27143
26.2	misc.UDP glucosyl and glucoronyl transferases	cs6g11170	Transcript	(at1g22380 : 350.0) Encodes a putative UDP-glucosyl transferase. At1g22380 was initially identified as encoding the protein AAF87154, which has been classified as a bHLH protein (AtbHLH152). Subsequently it has been found that the AAF87154 protein appears to be encoded by the AT1G23970 genomic locus.; UDP-glucosyl transferase 85A3 (UGT85A3); FUNCTIONS IN: transferase activity, transferring glycos…	-2.8	-2.3	-3.7	-2.2	-2.3	-3.1	-2	-2.62857
26.2	misc.UDP glucosyl and glucoronyl transferases	cs6g11510	Transcript	(at3g21760 : 452.0) Encodes HYR1, a UDP glycosyltransferase (UGT). HYR1 glucosylates hypostatin, an inhibitor of cell expansion in vivo to form a bioactive glucoside.; HYPOSTATIN RESISTANCE 1 (HYR1); FUNCTIONS IN: UDP-glycosyltransferase activity, transferase activity, transferring glycosyl groups; INVOLVED IN: metabolic process; LOCATED IN: cellular_component unknown; EXPRESSED IN: 21 plant stru…	-2.9	-2.8	-2.8	-2.2	-2.2	-2.1	-2.3	-2.47143
26.2	misc.UDP glucosyl and glucoronyl transferases	cs7g16980	Transcript	(at3g58790 : 420.0) Encodes a protein with putative galacturonosyltransferase activity.; galacturonosyltransferase 15 (GAUT15); CONTAINS InterPro DOMAIN/s: Glycosyl transferase, family 8 (InterPro:IPR002495); BEST Arabidopsis thaliana protein match is: galacturonosyltransferase 14 (TAIR:AT5G15470.1); Has 1513 Blast hits to 1502 proteins in 296 species: Archae - 0; Bacteria - 573; Metazoa - 140; F…	-3.5	-3.7	-3.8	-2.8	-2.6	-2.5	-2.6	-3.07143
26.2	misc.UDP glucosyl and glucoronyl transferases	cs8g05280	Transcript	(at4g34135 : 545.0) The At4g34135 gene encodes a flavonol 7-O-glucosyltransferase (EC 2.4.1.237) that glucosylates also with a 20 fold lower activity flavonols (kaempferol and quercetin) at the 3-O-position.; UDP-glucosyltransferase 73B2 (UGT73B2); FUNCTIONS IN: flavonol 3-O-glucosyltransferase activity, UDP-glycosyltransferase activity, quercetin 7-O-glucosyltransferase activity, UDP-glucosyltra…	-3.8	-4.2	-4.5	-3	-3.2	-3.4	-3.3	-3.62857
26.2	misc.UDP glucosyl and glucoronyl transferases	orange1.1t03827	Transcript	(at5g19670 : 412.0) Exostosin family protein; FUNCTIONS IN: catalytic activity; INVOLVED IN: biological_process unknown; LOCATED IN: membrane; EXPRESSED IN: 10 plant structures; EXPRESSED DURING: 6 growth stages; CONTAINS InterPro DOMAIN/s: Exostosin-like (InterPro:IPR004263); BEST Arabidopsis thaliana protein match is: Exostosin family protein (TAIR:AT5G25820.1); Has 1807 Blast hits to 1807 prot…	-3.9	-3.8	-3.9	-3.7	-2.9	-3	-2.9	-3.44286
26.3	misc.gluco-, galacto- and mannosidases	cs7g01340	Transcript	(at2g44480 : 158.0) beta glucosidase 17 (BGLU17); FUNCTIONS IN: cation binding, hydrolase activity, hydrolyzing O-glycosyl compounds, catalytic activity; INVOLVED IN: carbohydrate metabolic process; EXPRESSED IN: stem, hypocotyl, sepal, male gametophyte, root; EXPRESSED DURING: 4 anthesis; CONTAINS InterPro DOMAIN/s: Glycoside hydrolase, family 1 (InterPro:IPR001360), Glycoside hydrolase, catalyt…	-4.2	-5.1	-4.6	-4.5	-4.5	-4.5	-4.6	-4.57143
26.3	misc.gluco-, galacto- and mannosidases	cs7g01360	Transcript	(at2g25630 : 93.2) beta glucosidase 14 (BGLU14); FUNCTIONS IN: cation binding, hydrolase activity, hydrolyzing O-glycosyl compounds, catalytic activity; INVOLVED IN: pollen tube growth; LOCATED IN: plant-type cell wall; EXPRESSED IN: stem, male gametophyte, pollen tube; EXPRESSED DURING: M germinated pollen stage; CONTAINS InterPro DOMAIN/s: Glycoside hydrolase, family 1 (InterPro:IPR001360), Gly…	-3.5	-3.3	-3.5	-3.3	-2	-2.3	-2.4	-2.9
26.3	misc.gluco-, galacto- and mannosidases	cs7g01380	Transcript	(at2g44480 : 185.0) beta glucosidase 17 (BGLU17); FUNCTIONS IN: cation binding, hydrolase activity, hydrolyzing O-glycosyl compounds, catalytic activity; INVOLVED IN: carbohydrate metabolic process; EXPRESSED IN: stem, hypocotyl, sepal, male gametophyte, root; EXPRESSED DURING: 4 anthesis; CONTAINS InterPro DOMAIN/s: Glycoside hydrolase, family 1 (InterPro:IPR001360), Glycoside hydrolase, catalyt…	-5.7	-5.4	-5.2	-5.4	-5.1	-5	-5.4	-5.31429
26.3.1	misc.gluco-, galacto- and mannosidases.alpha-galactosidase	orange1.1t01105	Transcript	(at3g23640 : 121.0) heteroglycan glucosidase 1 (HGL1); FUNCTIONS IN: hydrolase activity, hydrolyzing O-glycosyl compounds; INVOLVED IN: carbohydrate metabolic process; LOCATED IN: chloroplast; EXPRESSED IN: 22 plant structures; EXPRESSED DURING: 13 growth stages; CONTAINS InterPro DOMAIN/s: Glycoside hydrolase, family 31 (InterPro:IPR000322), Glycoside hydrolase, catalytic core (InterPro:IPR01785…	-3.3	-2.1	-2.3	-2.8	-3.5	-2.7	-3.1	-2.82857
26.3.2	misc.gluco-, galacto- and mannosidases.beta-galactosidase	cs1g24730	Transcript	(at4g36360 : 255.0) putative beta-galactosidase (BGAL3 gene); beta-galactosidase 3 (BGAL3); FUNCTIONS IN: beta-galactosidase activity; INVOLVED IN: carbohydrate metabolic process; LOCATED IN: endomembrane system; EXPRESSED IN: 23 plant structures; EXPRESSED DURING: 13 growth stages; CONTAINS InterPro DOMAIN/s: Glycoside hydrolase, family 35, conserved site (InterPro:IPR019801), Glycoside hydrolas…	-2.2	-2.9	-2.7	-2.2	-2.4	-2.8	-2.4	-2.51429
26.3.4	misc.gluco-, galacto- and mannosidases.endoglucanase	cs3g01110	Transcript	(at5g49720 : 357.0) Encodes a membrane-bound endo-1,4-beta-D-glucanase, involved in cellulose biosynthesis. Loss-of-function mutants have severe cellulose-deficient phenotypes. During cell elongation, KOR1 is associated with Golgi apparatus and early endosome. Inhibition of cellulose biosynthesis promoted a redistribution of KOR1 in subcellular locations. These observations suggest that depositio…	-2.3	-3.6	-2.5	-2	-3.7	-4	-3	-3.01429
26.4	misc.beta 1,3 glucan hydrolases	cs5g11770	Transcript	(at1g18650 : 137.0) Encodes a member of the X8-GPI family of proteins. It localizes to the plasmodesmata and is predicted to bind callose.; plasmodesmata callose-binding protein 3 (PDCB3); CONTAINS InterPro DOMAIN/s: X8 (InterPro:IPR012946); BEST Arabidopsis thaliana protein match is: glucan endo-1,3-beta-glucosidase-like protein 3 (TAIR:AT5G08000.1); Has 1473 Blast hits to 1425 proteins in 72 sp…	-3.9	-5.1	-4.9	-3.6	-4.6	-4.5	-3.7	-4.32857
26.4.1	misc.beta 1,3 glucan hydrolases.glucan endo-1,3-beta-glucosidase	cs8g14950	Transcript	(at2g27500 : 502.0) Glycosyl hydrolase superfamily protein; FUNCTIONS IN: cation binding, hydrolase activity, hydrolyzing O-glycosyl compounds, catalytic activity; INVOLVED IN: carbohydrate metabolic process; LOCATED IN: anchored to plasma membrane, nucleus, cytoplasm; EXPRESSED IN: 23 plant structures; EXPRESSED DURING: 13 growth stages; CONTAINS InterPro DOMAIN/s: Glycoside hydrolase, catalytic…	4.8	5.2	5.2	4.2	3.1	5.1	3.1	4.38571
26.6	misc.O-methyl transferases	cs6g18060	Transcript	(at1g15125 : 197.0) S-adenosyl-L-methionine-dependent methyltransferases superfamily protein; FUNCTIONS IN: S-adenosylmethionine-dependent methyltransferase activity, methyltransferase activity; INVOLVED IN: biological_process unknown; LOCATED IN: cellular_component unknown; CONTAINS InterPro DOMAIN/s: SAM dependent carboxyl methyltransferase (InterPro:IPR005299); BEST Arabidopsis thaliana protei…	-2.9	-3.3	-3	-3.4	-2.2	-2.7	-2.4	-2.84286
26.6	misc.O-methyl transferases	cs9g10830	Transcript	(o22309|7omt9_medsa : 105.0) Isoflavone-7-O-methyltransferase 9 (EC 2.1.1.150) (Isoflavone-O-methyltransferase 9) (7 IOMT-9) - Medicago sativa (Alfalfa) & (at4g35150 : 87.8) O-methyltransferase family protein; FUNCTIONS IN: methyltransferase activity, O-methyltransferase activity, protein dimerization activity; LOCATED IN: cytosol; CONTAINS InterPro DOMAIN/s: Plant methyltransferase dimerisation …	-5.7	-4	-4.3	-6	-4.5	-2.9	-4.7	-4.58571
26.7	misc.oxidases - copper, flavone etc	cs1g23090	Transcript	(at5g66920 : 341.0) SKU5 similar 17 (sks17); FUNCTIONS IN: oxidoreductase activity, copper ion binding; INVOLVED IN: response to karrikin; LOCATED IN: cell wall, plant-type cell wall; EXPRESSED IN: 21 plant structures; EXPRESSED DURING: 13 growth stages; CONTAINS InterPro DOMAIN/s: Multicopper oxidase, type 3 (InterPro:IPR011707), Cupredoxin (InterPro:IPR008972), Multicopper oxidase, type 2 (Inte…	-4.2	-5.2	-4.2	-4.2	-3.7	-4.2	-3.9	-4.22857
26.7	misc.oxidases - copper, flavone etc	cs2g28180	Transcript	(at1g23740 : 157.0) Oxidoreductase, zinc-binding dehydrogenase family protein; FUNCTIONS IN: oxidoreductase activity, zinc ion binding; INVOLVED IN: response to cold; LOCATED IN: in 6 components; EXPRESSED IN: 22 plant structures; EXPRESSED DURING: 14 growth stages; CONTAINS InterPro DOMAIN/s: GroES-like (InterPro:IPR011032), Alcohol dehydrogenase GroES-like (InterPro:IPR013154), Quinone oxidored…	-5.2	-5.1	-5.6	-5.4	-5.4	-4.8	-5.3	-5.25714
26.7	misc.oxidases - copper, flavone etc	cs5g21000	Transcript	(at5g16990 : 194.0) molecular function has not been defined, was shown involved in oxidative stress tolerance.; Zinc-binding dehydrogenase family protein; FUNCTIONS IN: oxidoreductase activity, binding, zinc ion binding, catalytic activity; INVOLVED IN: response to oxidative stress; LOCATED IN: plasma membrane; EXPRESSED IN: 26 plant structures; EXPRESSED DURING: 13 growth stages; CONTAINS InterP…	-2.9	-3.4	-3.8	-2.4	-4.2	-2.8	-3.4	-3.27143
26.7	misc.oxidases - copper, flavone etc	cs9g06700	Transcript	(at1g31690 : 184.0) Copper amine oxidase family protein; FUNCTIONS IN: quinone binding, primary amine oxidase activity, copper ion binding; INVOLVED IN: oxidation reduction, amine metabolic process; LOCATED IN: endomembrane system; EXPRESSED IN: 9 plant structures; EXPRESSED DURING: 7 growth stages; CONTAINS InterPro DOMAIN/s: Copper amine oxidase, N-terminal (InterPro:IPR016182), Copper amine ox…	-3.5	-3.2	-3	-3.5	-2.2	-3.7	-2.2	-3.04286
26.7	misc.oxidases - copper, flavone etc	cs9g11160	Transcript	(at3g24200 : 315.0) FAD/NAD(P)-binding oxidoreductase family protein; FUNCTIONS IN: FAD binding, monooxygenase activity, oxidoreductase activity, acting on paired donors, with incorporation or reduction of molecular oxygen, NADH or NADPH as one donor, and incorporation of one atom of oxygen; INVOLVED IN: oxidation reduction, ubiquinone biosynthetic process; EXPRESSED IN: 24 plant structures; EXPR…	-2.8	-2.5	-2.7	-2.6	-2.9	-3	-2.7	-2.74286
26.8	misc.nitrilases, *nitrile lyases, berberine bridge enzymes, reticuline oxidases, troponine reductases	cs3g19430	Transcript	(at1g44180 : 398.0) Peptidase M20/M25/M40 family protein; FUNCTIONS IN: hydrolase activity, aminoacylase activity; INVOLVED IN: metabolic process, cellular amino acid metabolic process; LOCATED IN: endomembrane system, cytoplasm; EXPRESSED IN: male gametophyte, pollen tube; EXPRESSED DURING: L mature pollen stage; CONTAINS InterPro DOMAIN/s: Peptidase M20 (InterPro:IPR002933), N-acyl-L-amino-acid…	-2.6	-2.7	-3	-2.6	-2.3	-2.2	-2.2	-2.51429
26.8	misc.nitrilases, *nitrile lyases, berberine bridge enzymes, reticuline oxidases, troponine reductases	cs9g19020	Transcript	(at1g30700 : 460.0) FAD-binding Berberine family protein; FUNCTIONS IN: electron carrier activity, oxidoreductase activity, FAD binding, catalytic activity; LOCATED IN: endomembrane system; EXPRESSED IN: stem, hypocotyl, root, stamen; EXPRESSED DURING: 4 anthesis; CONTAINS InterPro DOMAIN/s: FAD-binding, type 2 (InterPro:IPR016166), Berberine/berberine-like (InterPro:IPR012951), FAD linked oxidas…	-3	-3	-2.7	-3.3	-2.1	-2.5	-2.2	-2.68571
26.8	misc.nitrilases, *nitrile lyases, berberine bridge enzymes, reticuline oxidases, troponine reductases	orange1.1t01950	Transcript	(at5g44400 : 314.0) FAD-binding Berberine family protein; FUNCTIONS IN: electron carrier activity, oxidoreductase activity, FAD binding, catalytic activity; LOCATED IN: cell wall; EXPRESSED IN: 18 plant structures; EXPRESSED DURING: 10 growth stages; CONTAINS InterPro DOMAIN/s: FAD-linked oxidase, FAD-binding, subdomain 2 (InterPro:IPR016168), FAD-binding, type 2 (InterPro:IPR016166), Berberine/b…	-6	-6.3	-6.7	-6.2	-5.9	-5.9	-5.9	-6.12857
26.8	misc.nitrilases, *nitrile lyases, berberine bridge enzymes, reticuline oxidases, troponine reductases	orange1.1t01951	Transcript	(at5g44400 : 313.0) FAD-binding Berberine family protein; FUNCTIONS IN: electron carrier activity, oxidoreductase activity, FAD binding, catalytic activity; LOCATED IN: cell wall; EXPRESSED IN: 18 plant structures; EXPRESSED DURING: 10 growth stages; CONTAINS InterPro DOMAIN/s: FAD-linked oxidase, FAD-binding, subdomain 2 (InterPro:IPR016168), FAD-binding, type 2 (InterPro:IPR016166), Berberine/b…	-6.2	-6.3	-6.6	-6.2	-6	-6.1	-6	-6.2
26.8	misc.nitrilases, *nitrile lyases, berberine bridge enzymes, reticuline oxidases, troponine reductases	orange1.1t01952	Transcript	(at5g44400 : 317.0) FAD-binding Berberine family protein; FUNCTIONS IN: electron carrier activity, oxidoreductase activity, FAD binding, catalytic activity; LOCATED IN: cell wall; EXPRESSED IN: 18 plant structures; EXPRESSED DURING: 10 growth stages; CONTAINS InterPro DOMAIN/s: FAD-linked oxidase, FAD-binding, subdomain 2 (InterPro:IPR016168), FAD-binding, type 2 (InterPro:IPR016166), Berberine/b…	-6	-5.7	-6	-6.4	-5.4	-5.7	-5.8	-5.85714
26.8	misc.nitrilases, *nitrile lyases, berberine bridge enzymes, reticuline oxidases, troponine reductases	orange1.1t03034	Transcript	(at2g29350 : 127.0) senescence-associated gene SAG13 encoding a short-chain alcohol dehydrogenase; senescence-associated gene 13 (SAG13); CONTAINS InterPro DOMAIN/s: Short-chain dehydrogenase/reductase, conserved site (InterPro:IPR020904), NAD(P)-binding domain (InterPro:IPR016040), Glucose/ribitol dehydrogenase (InterPro:IPR002347), Short-chain dehydrogenase/reductase SDR (InterPro:IPR002198); B…	-4	-2.7	-3.1	-4.1	-3.2	-3.4	-3.3	-3.4
26.9	misc.glutathione S transferases	cs5g03820	Transcript	(at5g41240 : 104.0) Encodes glutathione transferase belonging to the theta class of GSTs. Naming convention according to Wagner et al. (2002).; glutathione S-transferase THETA 2 (GSTT2); CONTAINS InterPro DOMAIN/s: Thioredoxin fold (InterPro:IPR012335), Glutathione S-transferase, C-terminal-like (InterPro:IPR010987), Glutathione S-transferase/chloride channel, C-terminal (InterPro:IPR017933), Glu…	-3.4	-3.9	-4	-2.5	-4.5	-2.7	-3.8	-3.54286
26.1	misc.cytochrome P450	cs1g09250	Transcript	(at5g36110 : 239.0) member of CYP716A; "cytochrome P450, family 716, subfamily A, polypeptide 1" (CYP716A1); FUNCTIONS IN: electron carrier activity, monooxygenase activity, iron ion binding, oxygen binding, heme binding; INVOLVED IN: oxidation reduction; LOCATED IN: endomembrane system; CONTAINS InterPro DOMAIN/s: Cytochrome P450 (InterPro:IPR001128), Cytochrome P450, conserved site (InterPro:IP…	-5.3	-5.5	-5	-6.1	-5.1	-6	-5.2	-5.45714
26.1	misc.cytochrome P450	cs2g01910	Transcript	(o81974|c71d8_soybn : 248.0) Cytochrome P450 71D8 (EC 1.14.-.-) (P450 CP7) - Glycine max (Soybean) & (at3g26330 : 187.0) putative cytochrome P450; "cytochrome P450, family 71, subfamily B, polypeptide 37" (CYP71B37); FUNCTIONS IN: electron carrier activity, monooxygenase activity, iron ion binding, oxygen binding, heme binding; INVOLVED IN: oxidation reduction; EXPRESSED IN: 11 plant structures; …	-4.5	-5.4	-5.6	-5	-3.9	-4.2	-4.1	-4.67143
26.1	misc.cytochrome P450	cs2g19590	Transcript	(o81974|c71d8_soybn : 429.0) Cytochrome P450 71D8 (EC 1.14.-.-) (P450 CP7) - Glycine max (Soybean) & (at3g26300 : 353.0) putative cytochrome P450; "cytochrome P450, family 71, subfamily B, polypeptide 34" (CYP71B34); FUNCTIONS IN: electron carrier activity, monooxygenase activity, iron ion binding, oxygen binding, heme binding; INVOLVED IN: oxidation reduction; LOCATED IN: endomembrane system; EX…	-3.4	-4.1	-4.7	-4	-4.1	-4.2	-4	-4.07143
26.1	misc.cytochrome P450	cs3g01130	Transcript	(o81970|c71a9_soybn : 288.0) Cytochrome P450 71A9 (EC 1.14.-.-) (P450 CP1) - Glycine max (Soybean) & (at3g26310 : 266.0) putative cytochrome P450; "cytochrome P450, family 71, subfamily B, polypeptide 35" (CYP71B35); FUNCTIONS IN: electron carrier activity, monooxygenase activity, iron ion binding, oxygen binding, heme binding; INVOLVED IN: oxidation reduction; LOCATED IN: endomembrane system; EX…	-4	-3.2	-3	-4.6	-3.1	-2.5	-3.2	-3.37143
26.1	misc.cytochrome P450	cs3g23010	Transcript	(at4g37360 : 343.0) member of CYP81D; "cytochrome P450, family 81, subfamily D, polypeptide 2" (CYP81D2); FUNCTIONS IN: electron carrier activity, monooxygenase activity, iron ion binding, oxygen binding, heme binding; INVOLVED IN: oxidation reduction; LOCATED IN: endomembrane system; EXPRESSED IN: central cell; CONTAINS InterPro DOMAIN/s: Cytochrome P450 (InterPro:IPR001128), Cytochrome P450, co…	-3.6	-2.9	-2.7	-3.3	-2.1	-2.5	-2.3	-2.77143
26.1	misc.cytochrome P450	cs4g09010	Transcript	(o22307|c71db_lotja : 284.0) Cytochrome P450 71D11 (EC 1.14.-.-) (Fragment) - Lotus japonicus & (at3g26230 : 223.0) putative cytochrome P450; "cytochrome P450, family 71, subfamily B, polypeptide 24" (CYP71B24); FUNCTIONS IN: electron carrier activity, monooxygenase activity, iron ion binding, oxygen binding, heme binding; INVOLVED IN: oxidation reduction; EXPRESSED IN: 14 plant structures; EXPRE…	-3.8	-5.8	-4.2	-3.9	-5.1	-4.8	-4.7	-4.61429
26.1	misc.cytochrome P450	cs5g06310	Transcript	(at3g26290 : 232.0) putative cytochrome P450; "cytochrome P450, family 71, subfamily B, polypeptide 26" (CYP71B26); FUNCTIONS IN: electron carrier activity, monooxygenase activity, iron ion binding, oxygen binding, heme binding; INVOLVED IN: oxidation reduction; LOCATED IN: endomembrane system; EXPRESSED IN: 22 plant structures; EXPRESSED DURING: 13 growth stages; CONTAINS InterPro DOMAIN/s: Cyto…	-6	-5.7	-5.7	-5.8	-4.6	-4.7	-4.8	-5.32857
26.1	misc.cytochrome P450	cs5g14800	Transcript	(at3g14640 : 212.0) putative cytochrome P450; "cytochrome P450, family 72, subfamily A, polypeptide 10" (CYP72A10); FUNCTIONS IN: electron carrier activity, monooxygenase activity, iron ion binding, oxygen binding, heme binding; INVOLVED IN: oxidation reduction; LOCATED IN: endomembrane system; EXPRESSED IN: 12 plant structures; EXPRESSED DURING: 8 growth stages; CONTAINS InterPro DOMAIN/s: Cytoc…	-3.8	-4.6	-3.3	-2	-5.3	-4.3	-4.9	-4.02857
26.1	misc.cytochrome P450	cs5g18700	Transcript	(o81973|c93a3_soybn : 233.0) Cytochrome P450 93A3 (EC 1.14.-.-) (P450 CP5) - Glycine max (Soybean) & (at2g45550 : 197.0) member of CYP76C; "cytochrome P450, family 76, subfamily C, polypeptide 4" (CYP76C4); FUNCTIONS IN: electron carrier activity, monooxygenase activity, iron ion binding, oxygen binding, heme binding; INVOLVED IN: oxidation reduction; EXPRESSED IN: stem, root, carpel; EXPRESSED D…	-3.5	-3.3	-4.1	-3.9	-2.7	-2.4	-2.7	-3.22857
26.1	misc.cytochrome P450	cs5g18710	Transcript	(o81973|c93a3_soybn : 243.0) Cytochrome P450 93A3 (EC 1.14.-.-) (P450 CP5) - Glycine max (Soybean) & (at2g45550 : 204.0) member of CYP76C; "cytochrome P450, family 76, subfamily C, polypeptide 4" (CYP76C4); FUNCTIONS IN: electron carrier activity, monooxygenase activity, iron ion binding, oxygen binding, heme binding; INVOLVED IN: oxidation reduction; EXPRESSED IN: stem, root, carpel; EXPRESSED D…	-4.6	-4.6	-5.1	-4.8	-3.5	-3.6	-3.7	-4.27143
26.1	misc.cytochrome P450	cs5g25920	Transcript	(at3g26320 : 305.0) putative cytochrome P450; "cytochrome P450, family 71, subfamily B, polypeptide 36" (CYP71B36); FUNCTIONS IN: electron carrier activity, monooxygenase activity, iron ion binding, oxygen binding, heme binding; INVOLVED IN: oxidation reduction; LOCATED IN: cellular_component unknown; EXPRESSED IN: 8 plant structures; EXPRESSED DURING: LP.06 six leaves visible, LP.04 four leaves …	-3.4	-2.8	-2.4	-3.7	-2.6	-2.6	-2.7	-2.88571
26.1	misc.cytochrome P450	cs5g25930	Transcript	(at4g31500 : 248.0) Encodes an oxime-metabolizing enzyme in the biosynthetic pathway of glucosinolates. Is required for phytochrome signal transduction in red light. Mutation confers auxin overproduction.; "cytochrome P450, family 83, subfamily B, polypeptide 1" (CYP83B1); FUNCTIONS IN: oxidoreductase activity, acting on paired donors, with incorporation or reduction of molecular oxygen, NADH or …	-3.4	-2.5	-2.3	-3.4	-2.5	-2.3	-2.7	-2.72857
26.1	misc.cytochrome P450	cs7g10050	Transcript	(o81970|c71a9_soybn : 196.0) Cytochrome P450 71A9 (EC 1.14.-.-) (P450 CP1) - Glycine max (Soybean) & (at3g26310 : 177.0) putative cytochrome P450; "cytochrome P450, family 71, subfamily B, polypeptide 35" (CYP71B35); FUNCTIONS IN: electron carrier activity, monooxygenase activity, iron ion binding, oxygen binding, heme binding; INVOLVED IN: oxidation reduction; LOCATED IN: endomembrane system; EX…	-3.5	-3.9	-3.8	-3	-3.5	-2.9	-3.3	-3.41429
26.1	misc.cytochrome P450	cs7g10060	Transcript	(o48923|c71da_soybn : 186.0) Cytochrome P450 71D10 (EC 1.14.-.-) - Glycine max (Soybean) & (at3g26310 : 177.0) putative cytochrome P450; "cytochrome P450, family 71, subfamily B, polypeptide 35" (CYP71B35); FUNCTIONS IN: electron carrier activity, monooxygenase activity, iron ion binding, oxygen binding, heme binding; INVOLVED IN: oxidation reduction; LOCATED IN: endomembrane system; EXPRESSED IN…	-2.8	-3.4	-3.4	-2.2	-2.7	-2.7	-2.6	-2.82857
26.1	misc.cytochrome P450	cs7g11860	Transcript	(at3g14620 : 164.0) putative cytochrome P450; "cytochrome P450, family 72, subfamily A, polypeptide 8" (CYP72A8); FUNCTIONS IN: electron carrier activity, monooxygenase activity, iron ion binding, oxygen binding, heme binding; INVOLVED IN: response to cyclopentenone; LOCATED IN: endomembrane system; EXPRESSED IN: 19 plant structures; EXPRESSED DURING: 10 growth stages; CONTAINS InterPro DOMAIN/s:…	-3.8	-4.6	-3.4	-2.7	-3.6	-3.7	-3.5	-3.61429
26.1	misc.cytochrome P450	cs7g15540	Transcript	(at1g64950 : 572.0) member of CYP89A; "cytochrome P450, family 89, subfamily A, polypeptide 5" (CYP89A5); FUNCTIONS IN: electron carrier activity, monooxygenase activity, iron ion binding, oxygen binding, heme binding; INVOLVED IN: oxidation reduction; LOCATED IN: endoplasmic reticulum; EXPRESSED IN: callus; CONTAINS InterPro DOMAIN/s: Cytochrome P450 (InterPro:IPR001128), Cytochrome P450, conser…	-5.4	-5.2	-5	-5.3	-4.1	-4.3	-3.9	-4.74286
26.1	misc.cytochrome P450	cs7g29740	Transcript	(at5g05260 : 552.0) Encodes cytochrome P450 CYP79A2.; cytochrome p450 79a2 (CYP79A2); CONTAINS InterPro DOMAIN/s: Cytochrome P450 (InterPro:IPR001128), Cytochrome P450, E-class, group I (InterPro:IPR002401), Cytochrome P450, conserved site (InterPro:IPR017972); BEST Arabidopsis thaliana protein match is: cytochrome P450, family 79, subfamily A, polypeptide 3 pseudogene (TAIR:AT5G35917.1); Has 302…	4.9	6.2	6.6	3.6	2.6	3.5	3.6	4.42857
26.1	misc.cytochrome P450	cs7g29750	Transcript	(q43135|c79a1_sorbi : 261.0) Cytochrome P450 79A1 (EC 1.14.13.41) (Tyrosine N-monooxygenase) (Cytochrome P450Tyr) - Sorghum bicolor (Sorghum) (Sorghum vulgare) & (at5g05260 : 256.0) Encodes cytochrome P450 CYP79A2.; cytochrome p450 79a2 (CYP79A2); CONTAINS InterPro DOMAIN/s: Cytochrome P450 (InterPro:IPR001128), Cytochrome P450, E-class, group I (InterPro:IPR002401), Cytochrome P450, conserved si…	5.5	6.4	6.9	3.9	3.1	3.6	4	4.77143
26.1	misc.cytochrome P450	cs7g29760	Transcript	(at5g05260 : 587.0) Encodes cytochrome P450 CYP79A2.; cytochrome p450 79a2 (CYP79A2); CONTAINS InterPro DOMAIN/s: Cytochrome P450 (InterPro:IPR001128), Cytochrome P450, E-class, group I (InterPro:IPR002401), Cytochrome P450, conserved site (InterPro:IPR017972); BEST Arabidopsis thaliana protein match is: cytochrome P450, family 79, subfamily A, polypeptide 3 pseudogene (TAIR:AT5G35917.1); Has 302…	5.5	6.7	7.5	4.1	3.4	4	4.3	5.07143
26.1	misc.cytochrome P450	cs7g29770	Transcript	(at5g05260 : 506.0) Encodes cytochrome P450 CYP79A2.; cytochrome p450 79a2 (CYP79A2); CONTAINS InterPro DOMAIN/s: Cytochrome P450 (InterPro:IPR001128), Cytochrome P450, E-class, group I (InterPro:IPR002401), Cytochrome P450, conserved site (InterPro:IPR017972); BEST Arabidopsis thaliana protein match is: cytochrome P450, family 79, subfamily A, polypeptide 3 pseudogene (TAIR:AT5G35917.1); Has 302…	5.3	6.6	7.2	3.8	3	3.9	4	4.82857
26.1	misc.cytochrome P450	cs7g29900	Transcript	(o49858|c82a3_soybn : 306.0) Cytochrome P450 82A3 (EC 1.14.-.-) (P450 CP6) - Glycine max (Soybean) & (at4g31940 : 288.0) member of CYP82C; "cytochrome P450, family 82, subfamily C, polypeptide 4" (CYP82C4); FUNCTIONS IN: electron carrier activity, monooxygenase activity, iron ion binding, oxygen binding, heme binding; INVOLVED IN: oxidation reduction; LOCATED IN: endomembrane system; EXPRESSED IN…	-4.2	-5	-5.4	-3.6	-4.2	-4.6	-4	-4.42857
26.1	misc.cytochrome P450	cs8g09720	Transcript	(at2g45570 : 263.0) member of CYP76C; "cytochrome P450, family 76, subfamily C, polypeptide 2" (CYP76C2); FUNCTIONS IN: electron carrier activity, monooxygenase activity, iron ion binding, oxygen binding, heme binding; INVOLVED IN: oxidation reduction; EXPRESSED IN: stem, sepal, male gametophyte, carpel, stamen; EXPRESSED DURING: 4 anthesis; CONTAINS InterPro DOMAIN/s: Cytochrome P450 (InterPro:I…	-2.6	-5.3	-5	-3.8	-4.6	-4.9	-3.7	-4.27143
26.1	misc.cytochrome P450	cs8g09780	Transcript	(at2g45550 : 427.0) member of CYP76C; "cytochrome P450, family 76, subfamily C, polypeptide 4" (CYP76C4); FUNCTIONS IN: electron carrier activity, monooxygenase activity, iron ion binding, oxygen binding, heme binding; INVOLVED IN: oxidation reduction; EXPRESSED IN: stem, root, carpel; EXPRESSED DURING: 4 anthesis; CONTAINS InterPro DOMAIN/s: Cytochrome P450 (InterPro:IPR001128), Cytochrome P450,…	7.5	8.3	8.2	6.1	2.7	2	4.6	5.62857
26.1	misc.cytochrome P450	cs9g17460	Transcript	(at5g52400 : 227.0) member of CYP715A; "cytochrome P450, family 715, subfamily A, polypeptide 1" (CYP715A1); FUNCTIONS IN: electron carrier activity, monooxygenase activity, iron ion binding, oxygen binding, heme binding; INVOLVED IN: response to salt stress; LOCATED IN: endomembrane system; EXPRESSED IN: 8 plant structures; EXPRESSED DURING: 4 anthesis, C globular stage, petal differentiation an…	4.7	4.4	3	3	3.3	2.8	3.9	3.58571
26.1	misc.cytochrome P450	orange1.1t03165	Transcript	(at4g12300 : 248.0) member of CYP706A; "cytochrome P450, family 706, subfamily A, polypeptide 4" (CYP706A4); FUNCTIONS IN: electron carrier activity, monooxygenase activity, iron ion binding, oxygen binding, heme binding; INVOLVED IN: oxidation reduction; LOCATED IN: cellular_component unknown; EXPRESSED IN: 22 plant structures; EXPRESSED DURING: 11 growth stages; CONTAINS InterPro DOMAIN/s: Cyto…	-4.4	-4.2	-4.6	-4.1	-3	-3.8	-3.1	-3.88571
26.1	misc.cytochrome P450	orange1.1t03357	Transcript	(at4g36220 : 229.0) encodes ferulate 5-hydroxylase (F5H). Involved in lignin biosynthesis.; ferulic acid 5-hydroxylase 1 (FAH1); FUNCTIONS IN: ferulate 5-hydroxylase activity, monooxygenase activity; INVOLVED IN: lignin biosynthetic process, response to UV-B, phenylpropanoid biosynthetic process; LOCATED IN: endoplasmic reticulum; EXPRESSED IN: 20 plant structures; EXPRESSED DURING: 12 growth sta…	-3.7	-4.3	-4.2	-3.7	-2.9	-3.3	-2.9	-3.57143
26.1	misc.cytochrome P450	orange1.1t03687	Transcript	(at5g36140 : 192.0) member of CYP716A; "cytochrome P450, family 716, subfamily A, polypeptide 2" (CYP716A2); FUNCTIONS IN: electron carrier activity, monooxygenase activity, iron ion binding, heme binding; LOCATED IN: endomembrane system; EXPRESSED IN: root; CONTAINS InterPro DOMAIN/s: Cytochrome P450 (InterPro:IPR001128); BEST Arabidopsis thaliana protein match is: cytochrome P450, family 716, s…	-6	-5.7	-3.9	-6.8	-5.7	-6.3	-5.9	-5.75714
26.1	misc.cytochrome P450	orange1.1t04729	Transcript	(at3g14680 : 204.0) putative cytochrome P450; "cytochrome P450, family 72, subfamily A, polypeptide 14" (CYP72A14); FUNCTIONS IN: electron carrier activity, monooxygenase activity, iron ion binding, oxygen binding, heme binding; INVOLVED IN: oxidation reduction; LOCATED IN: endomembrane system; EXPRESSED IN: hypocotyl, root; CONTAINS InterPro DOMAIN/s: Cytochrome P450 (InterPro:IPR001128), Cytoch…	-2.8	-3.5	-2.9	-2.9	-3.7	-4.2	-3.5	-3.35714
26.1	misc.cytochrome P450	orange1.1t04874	Transcript	(o81970|c71a9_soybn : 220.0) Cytochrome P450 71A9 (EC 1.14.-.-) (P450 CP1) - Glycine max (Soybean) & (at4g31500 : 217.0) Encodes an oxime-metabolizing enzyme in the biosynthetic pathway of glucosinolates. Is required for phytochrome signal transduction in red light. Mutation confers auxin overproduction.; "cytochrome P450, family 83, subfamily B, polypeptide 1" (CYP83B1); FUNCTIONS IN: oxidoreduc…	4.5	4.2	5.3	2.3	2.7	2.6	3.2	3.54286
26.1	misc.cytochrome P450	orange1.1t04983	Transcript	(at4g12320 : 239.0) member of CYP706A; "cytochrome P450, family 706, subfamily A, polypeptide 6" (CYP706A6); FUNCTIONS IN: electron carrier activity, monooxygenase activity, iron ion binding, oxygen binding, heme binding; INVOLVED IN: oxidation reduction; LOCATED IN: endomembrane system; CONTAINS InterPro DOMAIN/s: Cytochrome P450 (InterPro:IPR001128), Cytochrome P450, conserved site (InterPro:IP…	-5.5	-5.1	-4.7	-5.1	-4.7	-2.9	-4.8	-4.68571
26.1	misc.cytochrome P450	orange1.1t04991	Transcript	(o81970|c71a9_soybn : 220.0) Cytochrome P450 71A9 (EC 1.14.-.-) (P450 CP1) - Glycine max (Soybean) & (at4g31500 : 217.0) Encodes an oxime-metabolizing enzyme in the biosynthetic pathway of glucosinolates. Is required for phytochrome signal transduction in red light. Mutation confers auxin overproduction.; "cytochrome P450, family 83, subfamily B, polypeptide 1" (CYP83B1); FUNCTIONS IN: oxidoreduc…	4.4	4.1	5.3	2.4	2.8	2.6	3.1	3.52857
26.1	misc.cytochrome P450	orange1.1t05138	Transcript	(o81970|c71a9_soybn : 220.0) Cytochrome P450 71A9 (EC 1.14.-.-) (P450 CP1) - Glycine max (Soybean) & (at4g31500 : 217.0) Encodes an oxime-metabolizing enzyme in the biosynthetic pathway of glucosinolates. Is required for phytochrome signal transduction in red light. Mutation confers auxin overproduction.; "cytochrome P450, family 83, subfamily B, polypeptide 1" (CYP83B1); FUNCTIONS IN: oxidoreduc…	4.6	4.2	5.3	2.5	2.9	2.6	3.2	3.61429
26.1	misc.cytochrome P450	orange1.1t05258	Transcript	(at4g31500 : 213.0) Encodes an oxime-metabolizing enzyme in the biosynthetic pathway of glucosinolates. Is required for phytochrome signal transduction in red light. Mutation confers auxin overproduction.; "cytochrome P450, family 83, subfamily B, polypeptide 1" (CYP83B1); FUNCTIONS IN: oxidoreductase activity, acting on paired donors, with incorporation or reduction of molecular oxygen, NADH or …	4.4	4.2	5.3	2.3	2.8	2.7	3.2	3.55714
26.11	misc.alcohol dehydrogenases	cs7g14420	Transcript	(at5g42250 : 205.0) Zinc-binding alcohol dehydrogenase family protein; FUNCTIONS IN: oxidoreductase activity, zinc ion binding; INVOLVED IN: oxidation reduction; EXPRESSED IN: 11 plant structures; EXPRESSED DURING: 6 growth stages; CONTAINS InterPro DOMAIN/s: GroES-like (InterPro:IPR011032), Alcohol dehydrogenase GroES-like (InterPro:IPR013154), Alcohol dehydrogenase, zinc-containing, conserved s…	-2.2	-3.3	-2.4	-2.1	-3.1	-3.2	-2.6	-2.7
26.11	misc.alcohol dehydrogenases	orange1.1t04637	Transcript	(at5g42250 : 176.0) Zinc-binding alcohol dehydrogenase family protein; FUNCTIONS IN: oxidoreductase activity, zinc ion binding; INVOLVED IN: oxidation reduction; EXPRESSED IN: 11 plant structures; EXPRESSED DURING: 6 growth stages; CONTAINS InterPro DOMAIN/s: GroES-like (InterPro:IPR011032), Alcohol dehydrogenase GroES-like (InterPro:IPR013154), Alcohol dehydrogenase, zinc-containing, conserved s…	-2.3	-3.3	-2.4	-2	-3.2	-3.2	-2.7	-2.72857
26.12	misc.peroxidases	cs1g20230	Transcript	(p22195|per1_arahy : 120.0) Cationic peroxidase 1 precursor (EC 1.11.1.7) (PNPC1) - Arachis hypogaea (Peanut) & (at5g58390 : 114.0) Peroxidase superfamily protein; FUNCTIONS IN: peroxidase activity, heme binding; INVOLVED IN: response to oxidative stress, oxidation reduction; LOCATED IN: endomembrane system; EXPRESSED IN: 10 plant structures; EXPRESSED DURING: 6 growth stages; CONTAINS InterPro D…	-3.1	-2.9	-3.1	-3.4	-2	-2.3	-2.3	-2.72857
26.12	misc.peroxidases	cs2g03110	Transcript	(at4g21960 : 262.0) Encodes AT4g21960 (AT4g21960/T8O5_170).; PRXR1; FUNCTIONS IN: peroxidase activity, heme binding; INVOLVED IN: response to oxidative stress, oxidation reduction; LOCATED IN: endomembrane system; EXPRESSED IN: 24 plant structures; EXPRESSED DURING: 13 growth stages; CONTAINS InterPro DOMAIN/s: Haem peroxidase (InterPro:IPR010255), Plant peroxidase (InterPro:IPR000823), Haem pero…	-6.4	-7.9	-7.3	-7.3	-6.6	-7	-6.5	-7
26.12	misc.peroxidases	cs2g21820	Transcript	(at1g05260 : 202.0) Encodes a cold-inducible cationic peroxidase that is involved in the stress response. In response to low temperature, RCI3 transcripts accumulate in the aerial part and in roots of etiolated seedlings but only in roots of light-grown seedlings.; RARE COLD INDUCIBLE GENE 3 (RCI3); FUNCTIONS IN: peroxidase activity; INVOLVED IN: response to desiccation, response to cold, hyperos…	-3.2	-4.2	-4.2	-3.2	-3.2	-3.4	-3.3	-3.52857
26.12	misc.peroxidases	cs6g04560	Transcript	(at2g37130 : 236.0) Peroxidase superfamily protein; FUNCTIONS IN: peroxidase activity, heme binding; INVOLVED IN: defense response to fungus; EXPRESSED IN: 15 plant structures; EXPRESSED DURING: 7 growth stages; CONTAINS InterPro DOMAIN/s: Haem peroxidase (InterPro:IPR010255), Plant peroxidase (InterPro:IPR000823), Haem peroxidase, plant/fungal/bacterial (InterPro:IPR002016); BEST Arabidopsis tha…	-5.2	-5.7	-5.5	-3	-4.9	-3.3	-4.1	-4.52857
26.12	misc.peroxidases	orange1.1t02036	Transcript	(at2g38380 : 151.0) Peroxidase superfamily protein; FUNCTIONS IN: peroxidase activity, heme binding; INVOLVED IN: response to zinc ion, response to salt stress; LOCATED IN: plant-type cell wall; EXPRESSED IN: stem, root; CONTAINS InterPro DOMAIN/s: Haem peroxidase (InterPro:IPR010255), Plant peroxidase (InterPro:IPR000823), Peroxidases heam-ligand binding site (InterPro:IPR019793), Peroxidase, ac…	-3.2	-6.2	-5.9	-2.6	-5.3	-6.3	-4.7	-4.88571
26.12	misc.peroxidases	orange1.1t02046	Transcript	(at5g06730 : 193.0) Peroxidase superfamily protein; FUNCTIONS IN: peroxidase activity, heme binding; INVOLVED IN: response to oxidative stress, oxidation reduction; LOCATED IN: plasma membrane; EXPRESSED IN: root, cultured cell; CONTAINS InterPro DOMAIN/s: Haem peroxidase (InterPro:IPR010255), Plant peroxidase (InterPro:IPR000823), Peroxidases heam-ligand binding site (InterPro:IPR019793), Haem p…	-4.1	-3.8	-3.7	-4.3	-3.3	-3.5	-3.4	-3.72857
26.13	misc.acid and other phosphatases	cs1g15940	Transcript	(at5g51260 : 142.0) HAD superfamily, subfamily IIIB acid phosphatase ; FUNCTIONS IN: acid phosphatase activity; INVOLVED IN: biological_process unknown; LOCATED IN: endomembrane system; EXPRESSED IN: 24 plant structures; EXPRESSED DURING: 15 growth stages; CONTAINS InterPro DOMAIN/s: Acid phosphatase (Class B) (InterPro:IPR005519), Vegetative storage protein/acid phosphatase (InterPro:IPR014403),…	-4.5	-4.9	-4.8	-4.9	-3.4	-3.4	-3.4	-4.18571
26.13	misc.acid and other phosphatases	cs2g17980	Transcript	(at1g14700 : 151.0) purple acid phosphatase 3 (PAP3); CONTAINS InterPro DOMAIN/s: Metallophosphoesterase (InterPro:IPR004843); BEST Arabidopsis thaliana protein match is: purple acid phosphatase 8 (TAIR:AT2G01890.1); Has 1092 Blast hits to 1082 proteins in 272 species: Archae - 0; Bacteria - 250; Metazoa - 335; Fungi - 8; Plants - 191; Viruses - 0; Other Eukaryotes - 308 (source: NCBI BLink). & (…	-2.9	-3.8	-3.3	-3.4	-3.3	-2.8	-3.3	-3.25714
26.13	misc.acid and other phosphatases	cs2g28050	Transcript	(at3g01510 : 229.0) Encodes a putative phosphatase, LSF1, required for normal starch turnover in leaves.; like SEX4 1 (LSF1); FUNCTIONS IN: protein tyrosine/serine/threonine phosphatase activity; INVOLVED IN: starch catabolic process; LOCATED IN: starch grain, chloroplast, chloroplast stroma; EXPRESSED IN: 23 plant structures; EXPRESSED DURING: 13 growth stages; CONTAINS InterPro DOMAIN/s: Dual s…	-2.6	-2.6	-3.6	-2.4	-3.1	-3.4	-2.9	-2.94286
26.16	misc.myrosinases-lectin-jacalin	cs5g12420	Transcript	(at1g78850 : 414.0) curculin-like (mannose-binding) lectin family protein, low similarity to ser/thr protein kinase from Zea mays (GI:2598067); contains Pfam lectin (probable mannose binding) domain PF01453 but not the protein kinase domain of the Z. mays protein; D-mannose binding lectin protein with Apple-like carbohydrate-binding domain; FUNCTIONS IN: sugar binding; LOCATED IN: apoplast, cell …	-6.2	-6.8	-5.5	-6	-6.1	-6.2	-5.3	-6.01429
26.17	misc.dynamin	cs7g06670	Transcript	(at4g33650 : 145.0) Encodes a protein with high sequence similarity to the dynamin superfamily. Among those members ADL2 was most closely related to Dnm1p of yeast and likely a member of the Vps1p subfamily. Widely expressed in various tissues with highest expression in flower tissues. Localizes to the chloroplast, mitochondrion and peroxisome. Involved in peroxisome and mitochondria fission in c…	-2.3	-2.7	-2.5	-2.1	-2.1	-2.4	-2.4	-2.35714
26.18	misc.invertase/pectin methylesterase inhibitor family protein	cs5g09360	Transcript	(at5g62360 : 163.0) Plant invertase/pectin methylesterase inhibitor superfamily protein; FUNCTIONS IN: enzyme inhibitor activity, pectinesterase inhibitor activity, pectinesterase activity; INVOLVED IN: biological_process unknown; LOCATED IN: cellular_component unknown; EXPRESSED IN: 22 plant structures; EXPRESSED DURING: 13 growth stages; CONTAINS InterPro DOMAIN/s: Pectinesterase inhibitor (Int…	-2.7	-4	-3.4	-2	-2.7	-3.1	-2.3	-2.88571
26.18	misc.invertase/pectin methylesterase inhibitor family protein	cs9g14360	Transcript	(at5g62360 : 216.0) Plant invertase/pectin methylesterase inhibitor superfamily protein; FUNCTIONS IN: enzyme inhibitor activity, pectinesterase inhibitor activity, pectinesterase activity; INVOLVED IN: biological_process unknown; LOCATED IN: cellular_component unknown; EXPRESSED IN: 22 plant structures; EXPRESSED DURING: 13 growth stages; CONTAINS InterPro DOMAIN/s: Pectinesterase inhibitor (Int…	-2.5	-3.6	-2.7	-2.1	-2.7	-3.3	-2.7	-2.8
26.21	misc.protease inhibitor/seed storage/lipid transfer protein (LTP) family protein	cs6g07220	Transcript	(at3g53980 : 158.0) Bifunctional inhibitor/lipid-transfer protein/seed storage 2S albumin superfamily protein; FUNCTIONS IN: lipid binding; INVOLVED IN: lipid transport; LOCATED IN: endomembrane system; EXPRESSED IN: 10 plant structures; EXPRESSED DURING: 7 growth stages; CONTAINS InterPro DOMAIN/s: Bifunctional inhibitor/plant lipid transfer protein/seed storage (InterPro:IPR016140), Plant lipid…	-5.3	-5.1	-5	-4.6	-4.2	-4.3	-4.3	-4.68571
26.21	misc.protease inhibitor/seed storage/lipid transfer protein (LTP) family protein	cs6g18330	Transcript	(q43681|nltp_vigun : 106.0) Probable nonspecific lipid-transfer protein AKCS9 precursor (LTP) - Vigna unguiculata (Cowpea) & (at3g18280 : 105.0) Bifunctional inhibitor/lipid-transfer protein/seed storage 2S albumin superfamily protein; FUNCTIONS IN: lipid binding; INVOLVED IN: lipid transport; LOCATED IN: endomembrane system; EXPRESSED IN: 21 plant structures; EXPRESSED DURING: 13 growth stages; …	-4.2	-4.9	-2.3	-3.3	-4.8	-5.9	-4.3	-4.24286
27.1.19	RNA.processing.ribonucleases	cs2g18380	Transcript	(at2g39780 : 92.8) S-like ribonuclease; ribonuclease 2 (RNS2); FUNCTIONS IN: ribonuclease T2 activity, endoribonuclease activity, RNA binding; INVOLVED IN: aging; LOCATED IN: intracellular; EXPRESSED IN: 25 plant structures; EXPRESSED DURING: 15 growth stages; CONTAINS InterPro DOMAIN/s: Ribonuclease T2 (InterPro:IPR001568), Ribonuclease T2, active site (InterPro:IPR018188); BEST Arabidopsis thal…	-2.7	-3.7	-3.5	-2.5	-3.9	-4.3	-3.4	-3.42857
27.1.19	RNA.processing.ribonucleases	cs6g16890	Transcript	(at3g56480 : 124.0) myosin heavy chain-related; FUNCTIONS IN: molecular_function unknown; INVOLVED IN: biological_process unknown; LOCATED IN: plasma membrane; EXPRESSED IN: 22 plant structures; EXPRESSED DURING: 13 growth stages; BEST Arabidopsis thaliana protein match is: unknown protein (TAIR:AT2G40820.1); Has 486 Blast hits to 458 proteins in 133 species: Archae - 0; Bacteria - 70; Metazoa - …	-2.5	-2.7	-2.9	-2.7	-2	-2.6	-2.2	-2.51429
27.2	RNA.transcription	cs2g17570	Transcript	(at1g14790 : 816.0) Encodes RNA-dependent RNA polymerase. While not required for virus-induced post-transcriptional gene silencing (PTGS), it can promote turnover of viral RNAs in infected plants. Nomenclature according to Xie, et al. (2004). Involved in the production of Cucumber Mosaic Virus siRNAs.; RNA-dependent RNA polymerase 1 (RDR1); CONTAINS InterPro DOMAIN/s: RNA-dependent RNA polymerase…	-3.8	-4.4	-4.2	-3.7	-4	-3.6	-4	-3.95714
27.2	RNA.transcription	cs2g17600	Transcript	(p10978|polx_tobac : 653.0) Retrovirus-related Pol polyprotein from transposon TNT 1-94 [Includes: Protease (EC 3.4.23.-); Reverse transcriptase (EC 2.7.7.49); Endonuclease] - Nicotiana tabacum (Common tobacco) & (at1g14790 : 389.0) Encodes RNA-dependent RNA polymerase. While not required for virus-induced post-transcriptional gene silencing (PTGS), it can promote turnover of viral RNAs in infect…	-3.5	-4	-3.7	-3.5	-3.3	-3.3	-3.2	-3.5
27.2	RNA.transcription	cs4g15260	Transcript	(gnl|cdd|68872 : 330.0) no description available & (at2g19930 : 132.0) RNA-dependent RNA polymerase family protein; FUNCTIONS IN: RNA-directed RNA polymerase activity; INVOLVED IN: posttranscriptional gene silencing; LOCATED IN: cellular_component unknown; EXPRESSED IN: 14 plant structures; EXPRESSED DURING: 6 growth stages; CONTAINS InterPro DOMAIN/s: RNA-dependent RNA polymerase, eukaryotic-typ…	-2.8	-3	-2.9	-2.4	-2.1	-2.3	-2.3	-2.54286
27.3.3	RNA.regulation of transcription.AP2/EREBP, APETALA2/Ethylene-responsive element binding protein family	cs1g04680	Transcript	(gnl|cdd|68872 : 132.0) no description available & (at5g64750 : 114.0) Encodes a putative transcription factor containing an AP2 domain. Is a member of the ERF (ethylene response factor) subfamily B-4 of ERF/AP2 transcription factor family. Expressed in response to ABA, osmotic stress, sugar stress and drought. Mutants are hypersensitive to these stresses. May be involved in regulation of ABA med…	3.2	3.8	4.5	3.5	2	2.5	2.1	3.08571
27.3.3	RNA.regulation of transcription.AP2/EREBP, APETALA2/Ethylene-responsive element binding protein family	cs4g07040	Transcript	(at1g19210 : 172.0) encodes a member of the DREB subfamily A-5 of ERF/AP2 transcription factor family. The protein contains one AP2 domain. There are 15 members in this subfamily including RAP2.1, RAP2.9 and RAP2.10.; Integrase-type DNA-binding superfamily protein; FUNCTIONS IN: DNA binding, sequence-specific DNA binding transcription factor activity; INVOLVED IN: regulation of transcription, DNA…	-4.8	-3.7	-2.8	-4.8	-3.7	-2.5	-3.4	-3.67143
27.3.4	RNA.regulation of transcription.ARF, Auxin Response Factor family	cs3g05470	Transcript	(at2g33860 : 98.6) ettin (ett) mutations have pleiotropic effects on Arabidopsis flower development, causing increases in perianth organ number, decreases in stamen number and anther formation, and apical-basal patterning defects in the gynoecium. The ETTIN gene encodes a protein with homology to DNA binding proteins which bind to auxin response elements. ETT transcript is expressed throughout st…	-2.8	-4.2	-4.5	-2.2	-3.1	-2.9	-2.7	-3.2
27.3.4	RNA.regulation of transcription.ARF, Auxin Response Factor family	cs8g16930	Transcript	(at5g60450 : 125.0) Encodes a member of the ARF family of transcription factors which mediate auxin responses. ARF4 appears to have redundant function with ETT(ARF3) in specifying abaxial cell identity.; auxin response factor 4 (ARF4); FUNCTIONS IN: sequence-specific DNA binding transcription factor activity; INVOLVED IN: vegetative phase change, regulation of transcription, DNA-dependent, abaxia…	-3.2	-3.3	-2.8	-3	-3.3	-3.3	-3.1	-3.14286
27.3.4	RNA.regulation of transcription.ARF, Auxin Response Factor family	orange1.1t00508	Transcript	(at3g61830 : 112.0) auxin response factor 18 (ARF18); FUNCTIONS IN: sequence-specific DNA binding transcription factor activity; INVOLVED IN: response to hormone stimulus, regulation of transcription, DNA-dependent, regulation of transcription; LOCATED IN: nucleus; EXPRESSED IN: 22 plant structures; EXPRESSED DURING: 13 growth stages; CONTAINS InterPro DOMAIN/s: Aux/IAA-ARF-dimerisation (InterPro…	-2.6	-3.4	-3.2	-2.1	-2.9	-3.2	-2.8	-2.88571
27.3.5	RNA.regulation of transcription.ARR	cs9g02760	Transcript	(at4g16110 : 154.0) Encodes a pollen-specific transcription factor involved in the expression of nuclear genes for components of mitochondrial complex I in Arabidopsis. Acts in concert with other type-B ARRs in the cytokinin signaling pathway. AHK3 mediates cytokinin-induced phosphorylation of ARR2 on the Asp-80 residue. This phosphorylation plays a positive role of ARR2 in cytokinin-mediated con…	-2.2	-2.8	-2.8	-2.1	-3.1	-2.8	-2.7	-2.64286
27.3.6	RNA.regulation of transcription.bHLH,Basic Helix-Loop-Helix family	cs2g04900	Transcript	(at1g68810 : 112.0) basic helix-loop-helix (bHLH) DNA-binding superfamily protein; FUNCTIONS IN: DNA binding, sequence-specific DNA binding transcription factor activity; INVOLVED IN: regulation of transcription; LOCATED IN: nucleus; EXPRESSED IN: 20 plant structures; EXPRESSED DURING: 12 growth stages; CONTAINS InterPro DOMAIN/s: Helix-loop-helix DNA-binding domain (InterPro:IPR001092), Helix-lo…	-3.4	-3.6	-3.2	-3.1	-3.3	-3.2	-3.2	-3.28571
27.3.6	RNA.regulation of transcription.bHLH,Basic Helix-Loop-Helix family	cs3g13290	Transcript	(at1g72210 : 135.0) basic helix-loop-helix (bHLH) DNA-binding superfamily protein; FUNCTIONS IN: DNA binding, sequence-specific DNA binding transcription factor activity; INVOLVED IN: regulation of transcription; LOCATED IN: nucleus; CONTAINS InterPro DOMAIN/s: Helix-loop-helix DNA-binding domain (InterPro:IPR001092), Helix-loop-helix DNA-binding (InterPro:IPR011598); BEST Arabidopsis thaliana pr…	-2.3	-4.3	-4.5	-2.3	-3.7	-4.3	-3.7	-3.58571
27.3.6	RNA.regulation of transcription.bHLH,Basic Helix-Loop-Helix family	orange1.1t03173	Transcript	(at2g42280 : 85.9) basic helix-loop-helix (bHLH) DNA-binding superfamily protein; BEST Arabidopsis thaliana protein match is: basic helix-loop-helix (bHLH) DNA-binding superfamily protein (TAIR:AT1G51140.1); Has 35333 Blast hits to 34131 proteins in 2444 species: Archae - 798; Bacteria - 22429; Metazoa - 974; Fungi - 991; Plants - 531; Viruses - 0; Other Eukaryotes - 9610 (source: NCBI BLink). & …	-4.1	-4.2	-4.3	-4	-3.5	-3.8	-3.7	-3.94286
27.3.7	RNA.regulation of transcription.C2C2(Zn) CO-like, Constans-like zinc finger family	cs8g08720	Transcript	(gnl|cdd|68872 : 126.0) no description available & (at4g38960 : 82.8) B-box type zinc finger family protein; FUNCTIONS IN: sequence-specific DNA binding transcription factor activity, zinc ion binding; INVOLVED IN: regulation of transcription; LOCATED IN: endomembrane system, intracellular; EXPRESSED IN: 18 plant structures; EXPRESSED DURING: 8 growth stages; CONTAINS InterPro DOMAIN/s: Zinc fing…	-3.2	-3.6	-3.7	-2.9	-4.2	-4.8	-3.7	-3.72857
27.3.8	RNA.regulation of transcription.C2C2(Zn) DOF zinc finger family	cs5g10770	Transcript	(at3g47500 : 366.0) Dof-type zinc finger domain-containing protein, identical to H-protein promoter binding factor-2a GI:3386546 from (Arabidopsis thaliana). Interacts with LKP2 and FKF1, but its overexpression does not change flowering time under short or long day conditions.; cycling DOF factor 3 (CDF3); CONTAINS InterPro DOMAIN/s: Zinc finger, Dof-type (InterPro:IPR003851); BEST Arabidopsis th…	-2.7	-2.3	-2.4	-2.8	-3.2	-2.7	-2.8	-2.7
27.3.8	RNA.regulation of transcription.C2C2(Zn) DOF zinc finger family	cs7g25800	Transcript	(at5g60850 : 139.0) Encodes a zinc finger protein.; OBF binding protein 4 (OBP4); CONTAINS InterPro DOMAIN/s: Zinc finger, Dof-type (InterPro:IPR003851); BEST Arabidopsis thaliana protein match is: DOF zinc finger protein 1 (TAIR:AT1G51700.1); Has 1807 Blast hits to 1807 proteins in 277 species: Archae - 0; Bacteria - 0; Metazoa - 736; Fungi - 347; Plants - 385; Viruses - 0; Other Eukaryotes - 33…	-3.7	-3.9	-3.9	-3.6	-2.6	-2.9	-2.6	-3.31429
27.3.11	RNA.regulation of transcription.C2H2 zinc finger family	cs2g17870	Transcript	(at1g66140 : 166.0) Encodes a zinc finger protein containing only a single zinc finger.; zinc finger protein 4 (ZFP4); FUNCTIONS IN: sequence-specific DNA binding transcription factor activity, zinc ion binding, nucleic acid binding; INVOLVED IN: regulation of transcription; LOCATED IN: intracellular; EXPRESSED IN: 14 plant structures; EXPRESSED DURING: 8 growth stages; CONTAINS InterPro DOMAIN/s…	-2.5	-3.4	-3	-2.1	-3	-3.2	-2.8	-2.85714
27.3.11	RNA.regulation of transcription.C2H2 zinc finger family	cs2g29700	Transcript	(at5g12330 : 108.0) A member of SHI gene family. Arabidopsis thaliana has ten members that encode proteins with a RING finger-like zinc finger motif. Despite being highly divergent in sequence, many of the SHI-related genes are partially redundant in function and synergistically promote gynoecium, stamen and leaf development in Arabidopsis. Expressed in lateral root primordia and induced by auxin…	-2.7	-2.9	-3	-2.5	-2.3	-2.6	-2.3	-2.61429
27.3.11	RNA.regulation of transcription.C2H2 zinc finger family	cs6g04390	Transcript	(at1g55110 : 240.0) indeterminate(ID)-domain 7 (IDD7); FUNCTIONS IN: sequence-specific DNA binding transcription factor activity, zinc ion binding, nucleic acid binding; INVOLVED IN: regulation of transcription; LOCATED IN: intracellular; EXPRESSED IN: 22 plant structures; EXPRESSED DURING: 13 growth stages; CONTAINS InterPro DOMAIN/s: Zinc finger, C2H2-like (InterPro:IPR015880), Zinc finger, C2H…	-2.6	-2.1	-2.8	-2.8	-3.1	-2.8	-3.2	-2.77143
27.3.12	RNA.regulation of transcription.C3H zinc finger family	cs2g30750	Transcript	(at3g51950 : 117.0) Zinc finger (CCCH-type) family protein / RNA recognition motif (RRM)-containing protein; FUNCTIONS IN: RNA binding, nucleotide binding, zinc ion binding, nucleic acid binding; INVOLVED IN: biological_process unknown; LOCATED IN: cellular_component unknown; EXPRESSED IN: 23 plant structures; EXPRESSED DURING: 13 growth stages; CONTAINS InterPro DOMAIN/s: Zinc finger, CCCH-type …	-4.3	-4	-4.5	-4.5	-3.5	-3.8	-3.4	-4
27.3.15	RNA.regulation of transcription.CCAAT box binding factor family, HAP3	cs2g19360	Transcript	(at4g14540 : 196.0) "nuclear factor Y, subunit B3" (NF-YB3); FUNCTIONS IN: sequence-specific DNA binding transcription factor activity; INVOLVED IN: regulation of transcription, DNA-dependent; LOCATED IN: nucleus, intracellular; EXPRESSED IN: 21 plant structures; EXPRESSED DURING: 13 growth stages; CONTAINS InterPro DOMAIN/s: Transcription factor, CBFA/NFYB, DNA topoisomerase (InterPro:IPR003957)…	-2.2	-2.4	-2.2	-2.1	-2.3	-2.4	-2.2	-2.25714
27.3.20	RNA.regulation of transcription.G2-like transcription factor family, GARP	cs6g16820	Transcript	(at3g10760 : 340.0) Homeodomain-like superfamily protein; CONTAINS InterPro DOMAIN/s: Homeodomain-like (InterPro:IPR009057), Myb, DNA-binding (InterPro:IPR014778), Myb-like DNA-binding domain, SHAQKYF class (InterPro:IPR006447), HTH transcriptional regulator, Myb-type, DNA-binding (InterPro:IPR017930), Homeodomain-related (InterPro:IPR012287); BEST Arabidopsis thaliana protein match is: Homeodoma…	-2.7	-3.2	-3	-2.7	-2.9	-3.6	-2.8	-2.98571
27.3.20	RNA.regulation of transcription.G2-like transcription factor family, GARP	cs7g22610	Transcript	(at4g18020 : 92.0) Encodes pseudo-response regulator 2 (APRR2) that interacts with a calcium sensor (CML9).; APRR2; CONTAINS InterPro DOMAIN/s: Myb-like DNA-binding domain, SHAQKYF class (InterPro:IPR006447), CheY-like (InterPro:IPR011006), Myb, DNA-binding (InterPro:IPR014778), Homeodomain-like (InterPro:IPR009057), Signal transduction response regulator, receiver domain (InterPro:IPR001789), HT…	-3.1	-4.5	-3.6	-2.5	-3.7	-3.7	-2.8	-3.41429
27.3.22	RNA.regulation of transcription.HB,Homeobox transcription factor family	cs1g23520	Transcript	(at4g36870 : 246.0) Encodes a member of the BEL family of homeodomain proteins. Plants doubly mutant for saw1/saw2 (blh2/blh4) have serrated leaves. BP is expressed in the serrated leaves, therefore saw1/saw1 may act redundantly to repress BP in leaves.; BEL1-like homeodomain 2 (BLH2); CONTAINS InterPro DOMAIN/s: Homeobox (InterPro:IPR001356), Homeodomain-like (InterPro:IPR009057), POX (InterPro:…	-2.2	-2.8	-2.3	-2.1	-2.6	-2.6	-2.4	-2.42857
27.3.22	RNA.regulation of transcription.HB,Homeobox transcription factor family	cs2g02590	Transcript	(at1g62360 : 142.0) Class I knotted-like homeodomain protein that is required for shoot apical meristem (SAM) formation during embryogenesis and for SAM function throughout the lifetime of the plant. Functions by preventing incorporation of cells in the meristem center into differentiating organ primordia.; SHOOT MERISTEMLESS (STM); CONTAINS InterPro DOMAIN/s: KNOX2 (InterPro:IPR005541), ELK (Int…	-2.5	-3.5	-3.6	-3.1	-2.3	-2.6	-2.4	-2.85714
27.3.22	RNA.regulation of transcription.HB,Homeobox transcription factor family	cs2g09770	Transcript	(at2g34710 : 135.0) Dominant PHB mutations cause transformation of abaxial leaf fates into adaxial leaf fates. Encodes a member of HD-Zip family which contains homeodomain-leucine zipper domains and domain similar to a mammalian sterol binding domain. Has overlapping functions with PHAVOLUTA, REVOLUTA and CORONA.; PHABULOSA (PHB); CONTAINS InterPro DOMAIN/s: Homeobox (InterPro:IPR001356), Homeodo…	-2.7	-3.3	-2.6	-2	-2.3	-2.8	-2.3	-2.57143
27.3.22	RNA.regulation of transcription.HB,Homeobox transcription factor family	cs3g17870	Transcript	(at2g22430 : 150.0) Encodes a homeodomain leucine zipper class I (HD-Zip I) protein that is a target of the protein phosphatase ABI1 and regulates hormone responses in Arabidopsis.; homeobox protein 6 (HB6); FUNCTIONS IN: protein binding, sequence-specific DNA binding, DNA binding, transcription activator activity, sequence-specific DNA binding transcription factor activity; INVOLVED IN: response…	-4.3	-3.5	-3.4	-3.8	-3.3	-3.8	-3.3	-3.62857
27.3.22	RNA.regulation of transcription.HB,Homeobox transcription factor family	cs3g23280	Transcript	(at1g46480 : 159.0) Encodes a WUSCHEL-related homeobox gene family member with 65 amino acids in its homeodomain. Proteins in this family contain a sequence of eight residues (TLPLFPMH) downstream of the homeodomain called the WUS box. This protein also contains an acidic domain approximately 10 residues upstream of the WUS box. Part of the TDIF-TDR-WOX4 signaling pathway that plays a crucial rol…	-3.9	-4.2	-4.5	-3.5	-3.2	-3.4	-3.4	-3.72857
27.3.22	RNA.regulation of transcription.HB,Homeobox transcription factor family	cs5g04290	Transcript	(at3g01470 : 154.0) Encodes a homeodomain leucine zipper class I (HD-Zip I) transcriptional activator involved in leaf development.; homeobox 1 (HB-1); FUNCTIONS IN: sequence-specific DNA binding, DNA binding, transcription activator activity, protein homodimerization activity, sequence-specific DNA binding transcription factor activity; INVOLVED IN: response to salt stress, response to blue ligh…	-4.4	-5.4	-4.5	-3.5	-5.5	-4.6	-4.8	-4.67143
27.3.22	RNA.regulation of transcription.HB,Homeobox transcription factor family	cs5g08460	Transcript	(at4g16780 : 147.0) Encodes a homeodomain-leucine zipper protein that is rapidly and strongly induced by changes in the ratio of red to far-red light. It is also involved in cell expansion and cell proliferation and in the response to auxin.; homeobox protein 2 (HB-2); CONTAINS InterPro DOMAIN/s: HD-ZIP protein, N-terminal (InterPro:IPR006712), Helix-turn-helix motif, lambda-like repressor (Inter…	-3.4	-4.6	-4	-3.8	-3.5	-3.3	-3.3	-3.7
27.3.22	RNA.regulation of transcription.HB,Homeobox transcription factor family	cs7g04110	Transcript	(at1g69780 : 199.0) Encodes a homeodomain leucine zipper class I (HD-Zip I) protein.; ATHB13; FUNCTIONS IN: sequence-specific DNA binding, DNA binding, sequence-specific DNA binding transcription factor activity; INVOLVED IN: cotyledon morphogenesis, regulation of transcription, DNA-dependent, response to sucrose stimulus, leaf morphogenesis; LOCATED IN: nucleus; EXPRESSED IN: 22 plant structures…	-5.2	-5.4	-5.4	-5	-4.4	-4.9	-4.7	-5
27.3.23	RNA.regulation of transcription.HSF,Heat-shock transcription factor family	cs4g18310	Transcript	(at2g26150 : 229.0) member of Heat Stress Transcription Factor (Hsf) family. Involved in response to misfolded protein accumulation in the cytosol. Regulated by alternative splicing and non-sense-mediated decay.; heat shock transcription factor A2 (HSFA2); FUNCTIONS IN: DNA binding, transcription activator activity, sequence-specific DNA binding transcription factor activity; INVOLVED IN: in 7 pr…	-3	-3.4	-3.4	-2.3	-2.9	-2.9	-3.1	-3
27.3.25	RNA.regulation of transcription.MYB domain transcription factor family	cs1g21200	Transcript	(at3g49690 : 129.0) "Putative homolog of the Blind gene in tomato. Together with RAX1 and RAX3 belong to the class R2R3 MYB genes; encoded by the Myb-like transcription factor MYB84, regulates axillary meristem formation. "; myb domain protein 84 (MYB84); CONTAINS InterPro DOMAIN/s: SANT, DNA-binding (InterPro:IPR001005), Homeodomain-like (InterPro:IPR009057), Myb, DNA-binding (InterPro:IPR014778…	-3.5	-3.7	-3.2	-4	-2.7	-2.3	-2.8	-3.17143
27.3.25	RNA.regulation of transcription.MYB domain transcription factor family	cs8g17920	Transcript	(at5g59780 : 112.0) Encodes a putative transcription factor (MYB59).; myb domain protein 59 (MYB59); FUNCTIONS IN: DNA binding, sequence-specific DNA binding transcription factor activity; INVOLVED IN: response to cadmium ion, regulation of transcription, DNA-dependent, response to chitin, response to salicylic acid stimulus; LOCATED IN: nucleus; EXPRESSED IN: 20 plant structures; EXPRESSED DURIN…	-3.9	-3.4	-2.8	-3.2	-2.6	-2.7	-2.7	-3.04286
27.3.26	RNA.regulation of transcription.MYB-related transcription factor family	cs7g07830	Transcript	(at1g70000 : 120.0) myb-like transcription factor family protein; CONTAINS InterPro DOMAIN/s: SANT, DNA-binding (InterPro:IPR001005), Homeodomain-like (InterPro:IPR009057), Myb, DNA-binding (InterPro:IPR014778), Zinc finger, CCHC-type (InterPro:IPR001878), HTH transcriptional regulator, Myb-type, DNA-binding (InterPro:IPR017930), Myb-like DNA-binding domain, SHAQKYF class (InterPro:IPR006447); BE…	-2.1	-3.3	-3.3	-2	-2.6	-2.8	-2.7	-2.68571
27.3.26	RNA.regulation of transcription.MYB-related transcription factor family	orange1.1t00580	Transcript	(at1g01060 : 191.0) LHY encodes a myb-related putative transcription factor involved in circadian rhythm along with another myb transcription factor CCA1; LATE ELONGATED HYPOCOTYL (LHY); FUNCTIONS IN: DNA binding, sequence-specific DNA binding transcription factor activity; INVOLVED IN: in 11 processes; EXPRESSED IN: 22 plant structures; EXPRESSED DURING: 13 growth stages; BEST Arabidopsis thalia…	-3.6	-3.7	-4	-2.9	-5.3	-4.8	-4.8	-4.15714
27.3.27	RNA.regulation of transcription.NAC domain transcription factor family	cs5g16180	Transcript	(at4g35580 : 164.0) NAC transcription factor-like 9 (NTL9); CONTAINS InterPro DOMAIN/s: No apical meristem (NAM) protein (InterPro:IPR003441); BEST Arabidopsis thaliana protein match is: NAC 014 (TAIR:AT1G33060.2). & (q7gcl7|nac74_orysa : 116.0) NAC domain-containing protein 74 (ONAC074) - Oryza sativa (Rice) & (reliability: 328.0) & (original description: no original description)	-2.6	-3.1	-2.7	-2.8	-3.4	-2.4	-3.1	-2.87143
27.3.27	RNA.regulation of transcription.NAC domain transcription factor family	cs7g22420	Transcript	(at5g07680 : 84.7) NAC domain containing protein 80 (NAC080); FUNCTIONS IN: sequence-specific DNA binding transcription factor activity; INVOLVED IN: multicellular organismal development, regulation of transcription; LOCATED IN: cellular_component unknown; EXPRESSED IN: 12 plant structures; EXPRESSED DURING: LP.04 four leaves visible, 4 anthesis, C globular stage, petal differentiation and expans…	-5	-4.9	-4.5	-4.9	-4	-3.9	-4.3	-4.5
27.3.27	RNA.regulation of transcription.NAC domain transcription factor family	cs7g22430	Transcript	(at5g07680 : 91.7) NAC domain containing protein 80 (NAC080); FUNCTIONS IN: sequence-specific DNA binding transcription factor activity; INVOLVED IN: multicellular organismal development, regulation of transcription; LOCATED IN: cellular_component unknown; EXPRESSED IN: 12 plant structures; EXPRESSED DURING: LP.04 four leaves visible, 4 anthesis, C globular stage, petal differentiation and expans…	-4.3	-4.1	-4.2	-4.2	-3.8	-4.1	-4	-4.1
27.3.27	RNA.regulation of transcription.NAC domain transcription factor family	cs7g22450	Transcript	(at5g07680 : 91.7) NAC domain containing protein 80 (NAC080); FUNCTIONS IN: sequence-specific DNA binding transcription factor activity; INVOLVED IN: multicellular organismal development, regulation of transcription; LOCATED IN: cellular_component unknown; EXPRESSED IN: 12 plant structures; EXPRESSED DURING: LP.04 four leaves visible, 4 anthesis, C globular stage, petal differentiation and expans…	-4.6	-4.5	-4.5	-4.5	-4.1	-4.4	-4.4	-4.42857
27.3.32	RNA.regulation of transcription.WRKY domain transcription factor family	orange1.1t04386	Transcript	(at5g45050 : 94.0) Encodes a member of WRKY Transcription Factor (Group II-e) that confers resistance to tobacco ringspot nepovirus.; TOLERANT TO TOBACCO RINGSPOT NEPOVIRUS 1 (TTR1); FUNCTIONS IN: protein binding, sequence-specific DNA binding transcription factor activity; INVOLVED IN: response to virus, plant-type hypersensitive response; LOCATED IN: plasma membrane; EXPRESSED IN: 23 plant stru…	-4	-4.7	-4.4	-4	-4.7	-5.1	-5	-4.55714
27.3.34	RNA.regulation of transcription.Orphan family	cs2g29700	Transcript	(at5g12330 : 108.0) A member of SHI gene family. Arabidopsis thaliana has ten members that encode proteins with a RING finger-like zinc finger motif. Despite being highly divergent in sequence, many of the SHI-related genes are partially redundant in function and synergistically promote gynoecium, stamen and leaf development in Arabidopsis. Expressed in lateral root primordia and induced by auxin…	-2.7	-2.9	-3	-2.5	-2.3	-2.6	-2.3	-2.61429
27.3.35	RNA.regulation of transcription.bZIP transcription factor family	cs2g28030	Transcript	(at3g27870 : 686.0) ATPase E1-E2 type family protein / haloacid dehalogenase-like hydrolase family protein; FUNCTIONS IN: ATPase activity, coupled to transmembrane movement of ions, phosphorylative mechanism; INVOLVED IN: metabolic process, ATP biosynthetic process, phospholipid transport; LOCATED IN: integral to membrane, membrane; EXPRESSED IN: 22 plant structures; EXPRESSED DURING: 14 growth s…	-2.3	-2.9	-2.1	-2	-2.9	-2.8	-2.5	-2.5
27.3.35	RNA.regulation of transcription.bZIP transcription factor family	cs3g08170	Transcript	(at4g38900 : 314.0) Basic-leucine zipper (bZIP) transcription factor family protein; FUNCTIONS IN: DNA binding, sequence-specific DNA binding transcription factor activity; INVOLVED IN: regulation of transcription, DNA-dependent; LOCATED IN: nucleus; EXPRESSED IN: 24 plant structures; EXPRESSED DURING: 13 growth stages; CONTAINS InterPro DOMAIN/s: Basic-leucine zipper (bZIP) transcription factor …	-2.5	-2.8	-3.1	-2.1	-2.3	-2.6	-2.2	-2.51429
27.3.35	RNA.regulation of transcription.bZIP transcription factor family	cs8g07630	Transcript	(at4g38900 : 314.0) Basic-leucine zipper (bZIP) transcription factor family protein; FUNCTIONS IN: DNA binding, sequence-specific DNA binding transcription factor activity; INVOLVED IN: regulation of transcription, DNA-dependent; LOCATED IN: nucleus; EXPRESSED IN: 24 plant structures; EXPRESSED DURING: 13 growth stages; CONTAINS InterPro DOMAIN/s: Basic-leucine zipper (bZIP) transcription factor …	-2.4	-2.8	-3.2	-2.1	-2.4	-2.5	-2.2	-2.51429
27.3.35	RNA.regulation of transcription.bZIP transcription factor family	orange1.1t03130	Transcript	(at4g38900 : 314.0) Basic-leucine zipper (bZIP) transcription factor family protein; FUNCTIONS IN: DNA binding, sequence-specific DNA binding transcription factor activity; INVOLVED IN: regulation of transcription, DNA-dependent; LOCATED IN: nucleus; EXPRESSED IN: 24 plant structures; EXPRESSED DURING: 13 growth stages; CONTAINS InterPro DOMAIN/s: Basic-leucine zipper (bZIP) transcription factor …	-2.4	-2.8	-3.1	-2.1	-2.3	-2.5	-2.3	-2.5
27.3.37	RNA.regulation of transcription.AS2,Lateral Organ Boundaries Gene Family	cs2g10630	Transcript	(at1g31320 : 126.0) LOB domain-containing protein 4 (LBD4); CONTAINS InterPro DOMAIN/s: Lateral organ boundaries, LOB (InterPro:IPR004883); BEST Arabidopsis thaliana protein match is: ASYMMETRIC LEAVES 2-like 9 (TAIR:AT1G16530.1); Has 1039 Blast hits to 1034 proteins in 25 species: Archae - 0; Bacteria - 0; Metazoa - 0; Fungi - 0; Plants - 1039; Viruses - 0; Other Eukaryotes - 0 (source: NCBI BLi…	-2.8	-3.1	-3.1	-2.7	-2.1	-2.6	-2	-2.62857
27.3.40	RNA.regulation of transcription.Aux/IAA family	cs1g15390	Transcript	(at2g22670 : 125.0) IAA8 (IAA8) gene is auxin inducible.; indoleacetic acid-induced protein 8 (IAA8); CONTAINS InterPro DOMAIN/s: Aux/IAA-ARF-dimerisation (InterPro:IPR011525), AUX/IAA protein (InterPro:IPR003311); BEST Arabidopsis thaliana protein match is: indole-3-acetic acid inducible 9 (TAIR:AT5G65670.2). & (q5z749|iaa21_orysa : 119.0) Auxin-responsive protein IAA21 (Indoleacetic acid-induce…	-2.7	-4.2	-2.1	-3	-3.5	-3.4	-3.4	-3.18571
27.3.40	RNA.regulation of transcription.Aux/IAA family	cs1g20880	Transcript	(at5g65670 : 178.0) auxin (indole-3-acetic acid) induced gene; indole-3-acetic acid inducible 9 (IAA9); CONTAINS InterPro DOMAIN/s: Aux/IAA-ARF-dimerisation (InterPro:IPR011525), AUX/IAA protein (InterPro:IPR003311); BEST Arabidopsis thaliana protein match is: indoleacetic acid-induced protein 8 (TAIR:AT2G22670.4); Has 2120 Blast hits to 2118 proteins in 85 species: Archae - 0; Bacteria - 0; Meta…	-2.7	-3.9	-3.6	-2.4	-4.1	-3.6	-3.6	-3.41429
27.3.40	RNA.regulation of transcription.Aux/IAA family	cs3g10920	Transcript	(at5g43700 : 117.0) Auxin inducible protein similar to transcription factors.; AUXIN INDUCIBLE 2-11 (ATAUX2-11); CONTAINS InterPro DOMAIN/s: Aux/IAA-ARF-dimerisation (InterPro:IPR011525), AUX/IAA protein (InterPro:IPR003311); BEST Arabidopsis thaliana protein match is: AUX/IAA transcriptional regulator family protein (TAIR:AT1G04240.1); Has 1807 Blast hits to 1807 proteins in 277 species: Archae …	-5.2	-4.5	-5	-5.3	-3.7	-3.9	-4.1	-4.52857
27.3.40	RNA.regulation of transcription.Aux/IAA family	cs3g10930	Transcript	(p13089|aux28_soybn : 182.0) Auxin-induced protein AUX28 - Glycine max (Soybean) & (at3g04730 : 181.0) early auxin-induced (IAA16); indoleacetic acid-induced protein 16 (IAA16); FUNCTIONS IN: sequence-specific DNA binding transcription factor activity; INVOLVED IN: response to auxin stimulus; LOCATED IN: nucleus; EXPRESSED IN: 22 plant structures; EXPRESSED DURING: 13 growth stages; CONTAINS Inte…	-2.8	-4.7	-4.2	-2.2	-4.4	-3.7	-3.9	-3.7
27.3.40	RNA.regulation of transcription.Aux/IAA family	cs3g16750	Transcript	(at5g65670 : 128.0) auxin (indole-3-acetic acid) induced gene; indole-3-acetic acid inducible 9 (IAA9); CONTAINS InterPro DOMAIN/s: Aux/IAA-ARF-dimerisation (InterPro:IPR011525), AUX/IAA protein (InterPro:IPR003311); BEST Arabidopsis thaliana protein match is: indoleacetic acid-induced protein 8 (TAIR:AT2G22670.4); Has 2120 Blast hits to 2118 proteins in 85 species: Archae - 0; Bacteria - 0; Meta…	-2.9	-3.5	-3	-2.3	-3.5	-3	-3.4	-3.08571
27.3.44	RNA.regulation of transcription.Chromatin Remodeling Factors	cs2g20860	Transcript	(at4g22140 : 259.0) EARLY BOLTING IN SHORT DAYS (EBS); FUNCTIONS IN: DNA binding, zinc ion binding; INVOLVED IN: positive regulation of flower development, regulation of transcription, DNA-dependent, seed germination; LOCATED IN: cellular_component unknown; EXPRESSED IN: 23 plant structures; EXPRESSED DURING: 13 growth stages; CONTAINS InterPro DOMAIN/s: Zinc finger, PHD-type, conserved site (Int…	-2.4	-2.4	-2.3	-2.6	-3.3	-2.4	-3.2	-2.65714
27.3.58	RNA.regulation of transcription.LUG	cs5g28040	Transcript	(gnl|cdd|68872 : 239.0) no description available & (at4g32551 : 98.2) LEUNIG regulates floral organ identity,gynoecium and ovule development. Negatively regulates AGAMOUS . Encodes a glutamine-rich protein with seven WD repeats similar to transcriptional corepressors.; LEUNIG (LUG); FUNCTIONS IN: transcription repressor activity, protein heterodimerization activity; INVOLVED IN: flower developmen…	-3.6	-3.5	-4.2	-2.8	-3.4	-3.4	-3.1	-3.42857
27.3.64	RNA.regulation of transcription.PHOR1	cs6g13640	Transcript	(at3g52450 : 516.0) Encodes a cytoplasmically localized U-box domain E3 ubiquitin ligase protein that is involved in the response to water stress and acts as a negative regulator of PAMP-triggered immunity.; plant U-box 22 (PUB22); CONTAINS InterPro DOMAIN/s: U box domain (InterPro:IPR003613), Armadillo-type fold (InterPro:IPR016024); BEST Arabidopsis thaliana protein match is: plant U-box 23 (TA…	2.7	3.5	4.4	2.3	2.7	4.4	2.1	3.15714
27.3.65	RNA.regulation of transcription.Polycomb Group (PcG)	orange1.1t01683	Transcript	(at4g02020 : 119.0) Encodes a polycomb group protein. Forms part of a large protein complex that can include VRN2 (VERNALIZATION 2), VIN3 (VERNALIZATION INSENSITIVE 3) and polycomb group proteins FERTILIZATION INDEPENDENT ENDOSPERM (FIE) and CURLY LEAF (CLF). The complex has a role in establishing FLC (FLOWERING LOCUS C) repression during vernalization. Performs a partially redundant role to MEA …	-2.5	-2.4	-2.7	-2.2	-3.4	-2.5	-3.2	-2.7
27.3.66	RNA.regulation of transcription.Psudo ARR transcription factor family	cs7g22610	Transcript	(at4g18020 : 92.0) Encodes pseudo-response regulator 2 (APRR2) that interacts with a calcium sensor (CML9).; APRR2; CONTAINS InterPro DOMAIN/s: Myb-like DNA-binding domain, SHAQKYF class (InterPro:IPR006447), CheY-like (InterPro:IPR011006), Myb, DNA-binding (InterPro:IPR014778), Homeodomain-like (InterPro:IPR009057), Signal transduction response regulator, receiver domain (InterPro:IPR001789), HT…	-3.1	-4.5	-3.6	-2.5	-3.7	-3.7	-2.8	-3.41429
27.3.67	RNA.regulation of transcription.putative transcription regulator	cs1g16180	Transcript	(at5g07030 : 225.0) Eukaryotic aspartyl protease family protein; FUNCTIONS IN: aspartic-type endopeptidase activity; INVOLVED IN: proteolysis; LOCATED IN: cell wall, plant-type cell wall; EXPRESSED IN: 23 plant structures; EXPRESSED DURING: 13 growth stages; CONTAINS InterPro DOMAIN/s: Peptidase aspartic, catalytic (InterPro:IPR009007), Peptidase aspartic (InterPro:IPR021109), Peptidase A1 (Inter…	-4.2	-5.2	-5.3	-3.1	-4.3	-4.5	-3.9	-4.35714
27.3.67	RNA.regulation of transcription.putative transcription regulator	cs8g04070	Transcript	(at1g10200 : 132.0) WLIM1; FUNCTIONS IN: sequence-specific DNA binding transcription factor activity, zinc ion binding; INVOLVED IN: biological_process unknown; LOCATED IN: plasma membrane; EXPRESSED IN: 23 plant structures; EXPRESSED DURING: 13 growth stages; CONTAINS InterPro DOMAIN/s: Zinc finger, LIM-type (InterPro:IPR001781); BEST Arabidopsis thaliana protein match is: GATA type zinc finger …	-5.4	-5.7	-5	-5.8	-4.5	-5.6	-4.5	-5.21429
27.3.67	RNA.regulation of transcription.putative transcription regulator	cs9g12390	Transcript	(at2g41870 : 125.0) Remorin family protein; CONTAINS InterPro DOMAIN/s: Remorin, C-terminal (InterPro:IPR005516); BEST Arabidopsis thaliana protein match is: Remorin family protein (TAIR:AT3G57540.1); Has 469 Blast hits to 467 proteins in 36 species: Archae - 0; Bacteria - 7; Metazoa - 9; Fungi - 6; Plants - 437; Viruses - 0; Other Eukaryotes - 10 (source: NCBI BLink). & (reliability: 250.0) & (o…	-2.5	-3.2	-2.8	-2.2	-4.8	-4.3	-3.9	-3.38571
27.3.67	RNA.regulation of transcription.putative transcription regulator	orange1.1t00340	Transcript	(p93788|remo_soltu : 114.0) Remorin (pp34) - Solanum tuberosum (Potato) & (at5g23750 : 110.0) Remorin family protein; CONTAINS InterPro DOMAIN/s: Remorin, C-terminal (InterPro:IPR005516), Remorin, N-terminal (InterPro:IPR005518); BEST Arabidopsis thaliana protein match is: Remorin family protein (TAIR:AT3G48940.1); Has 35333 Blast hits to 34131 proteins in 2444 species: Archae - 798; Bacteria - 2…	-4.4	-3.7	-2.4	-4	-4.2	-2.6	-4.3	-3.65714
27.3.89	RNA.regulation of transcription.ovate family OFP	cs6g09800	Transcript	(at1g06920 : 114.0) ovate family protein 4 (OFP4); CONTAINS InterPro DOMAIN/s: Protein of unknown function DUF623 (InterPro:IPR006458); BEST Arabidopsis thaliana protein match is: ovate family protein 2 (TAIR:AT2G30400.1); Has 524 Blast hits to 514 proteins in 51 species: Archae - 0; Bacteria - 6; Metazoa - 52; Fungi - 2; Plants - 429; Viruses - 0; Other Eukaryotes - 35 (source: NCBI BLink). & (r…	-3	-3.8	-3.8	-3.1	-2.7	-3.3	-2.8	-3.21429
27.3.99	RNA.regulation of transcription.unclassified	cs1g16180	Transcript	(at5g07030 : 225.0) Eukaryotic aspartyl protease family protein; FUNCTIONS IN: aspartic-type endopeptidase activity; INVOLVED IN: proteolysis; LOCATED IN: cell wall, plant-type cell wall; EXPRESSED IN: 23 plant structures; EXPRESSED DURING: 13 growth stages; CONTAINS InterPro DOMAIN/s: Peptidase aspartic, catalytic (InterPro:IPR009007), Peptidase aspartic (InterPro:IPR021109), Peptidase A1 (Inter…	-4.2	-5.2	-5.3	-3.1	-4.3	-4.5	-3.9	-4.35714
27.3.99	RNA.regulation of transcription.unclassified	cs2g15290	Transcript	(at1g64260 : 132.0) MuDR family transposase; FUNCTIONS IN: zinc ion binding; INVOLVED IN: biological_process unknown; LOCATED IN: cellular_component unknown; EXPRESSED IN: shoot apex, embryo, leaf whorl, flower, seed; EXPRESSED DURING: F mature embryo stage, petal differentiation and expansion stage, E expanded cotyledon stage, D bilateral stage; CONTAINS InterPro DOMAIN/s: MULE transposase, cons…	2.3	3.2	2.7	2.1	3.8	3.2	3.6	2.98571
27.3.99	RNA.regulation of transcription.unclassified	cs2g30750	Transcript	(at3g51950 : 117.0) Zinc finger (CCCH-type) family protein / RNA recognition motif (RRM)-containing protein; FUNCTIONS IN: RNA binding, nucleotide binding, zinc ion binding, nucleic acid binding; INVOLVED IN: biological_process unknown; LOCATED IN: cellular_component unknown; EXPRESSED IN: 23 plant structures; EXPRESSED DURING: 13 growth stages; CONTAINS InterPro DOMAIN/s: Zinc finger, CCCH-type …	-4.3	-4	-4.5	-4.5	-3.5	-3.8	-3.4	-4
27.3.99	RNA.regulation of transcription.unclassified	cs3g16720	Transcript	(at1g64260 : 108.0) MuDR family transposase; FUNCTIONS IN: zinc ion binding; INVOLVED IN: biological_process unknown; LOCATED IN: cellular_component unknown; EXPRESSED IN: shoot apex, embryo, leaf whorl, flower, seed; EXPRESSED DURING: F mature embryo stage, petal differentiation and expansion stage, E expanded cotyledon stage, D bilateral stage; CONTAINS InterPro DOMAIN/s: MULE transposase, cons…	2.4	2.6	2.4	2.9	3	2	3	2.61429
27.3.99	RNA.regulation of transcription.unclassified	cs6g04390	Transcript	(at1g55110 : 240.0) indeterminate(ID)-domain 7 (IDD7); FUNCTIONS IN: sequence-specific DNA binding transcription factor activity, zinc ion binding, nucleic acid binding; INVOLVED IN: regulation of transcription; LOCATED IN: intracellular; EXPRESSED IN: 22 plant structures; EXPRESSED DURING: 13 growth stages; CONTAINS InterPro DOMAIN/s: Zinc finger, C2H2-like (InterPro:IPR015880), Zinc finger, C2H…	-2.6	-2.1	-2.8	-2.8	-3.1	-2.8	-3.2	-2.77143
27.3.99	RNA.regulation of transcription.unclassified	orange1.1t00340	Transcript	(p93788|remo_soltu : 114.0) Remorin (pp34) - Solanum tuberosum (Potato) & (at5g23750 : 110.0) Remorin family protein; CONTAINS InterPro DOMAIN/s: Remorin, C-terminal (InterPro:IPR005516), Remorin, N-terminal (InterPro:IPR005518); BEST Arabidopsis thaliana protein match is: Remorin family protein (TAIR:AT3G48940.1); Has 35333 Blast hits to 34131 proteins in 2444 species: Archae - 798; Bacteria - 2…	-4.4	-3.7	-2.4	-4	-4.2	-2.6	-4.3	-3.65714
27.3.99	RNA.regulation of transcription.unclassified	orange1.1t00859	Transcript	(at1g64260 : 145.0) MuDR family transposase; FUNCTIONS IN: zinc ion binding; INVOLVED IN: biological_process unknown; LOCATED IN: cellular_component unknown; EXPRESSED IN: shoot apex, embryo, leaf whorl, flower, seed; EXPRESSED DURING: F mature embryo stage, petal differentiation and expansion stage, E expanded cotyledon stage, D bilateral stage; CONTAINS InterPro DOMAIN/s: MULE transposase, cons…	2.3	3.5	3.3	2.2	3.5	3.2	3.4	3.05714
27.4	RNA.RNA binding	cs2g30750	Transcript	(at3g51950 : 117.0) Zinc finger (CCCH-type) family protein / RNA recognition motif (RRM)-containing protein; FUNCTIONS IN: RNA binding, nucleotide binding, zinc ion binding, nucleic acid binding; INVOLVED IN: biological_process unknown; LOCATED IN: cellular_component unknown; EXPRESSED IN: 23 plant structures; EXPRESSED DURING: 13 growth stages; CONTAINS InterPro DOMAIN/s: Zinc finger, CCCH-type …	-4.3	-4	-4.5	-4.5	-3.5	-3.8	-3.4	-4
28.1	DNA.synthesis/chromatin structure	cs4g13640	Transcript	(at5g56780 : 141.0) effector of transcription2 (ET2); BEST Arabidopsis thaliana protein match is: unknown protein (TAIR:AT4G26170.1); Has 86 Blast hits to 52 proteins in 16 species: Archae - 0; Bacteria - 0; Metazoa - 0; Fungi - 0; Plants - 86; Viruses - 0; Other Eukaryotes - 0 (source: NCBI BLink). & (reliability: 282.0) & (original description: no original description)	-3.1	-3.1	-3.5	-2.8	-2.5	-2.5	-2.4	-2.84286
28.1	DNA.synthesis/chromatin structure	cs9g07450	Transcript	(at3g22790 : 1278.0) Kinase interacting (KIP1-like) family protein; FUNCTIONS IN: molecular_function unknown; INVOLVED IN: biological_process unknown; LOCATED IN: plasma membrane; EXPRESSED IN: 20 plant structures; EXPRESSED DURING: 13 growth stages; CONTAINS InterPro DOMAIN/s: KIP1-like (InterPro:IPR011684); BEST Arabidopsis thaliana protein match is: kinase interacting (KIP1-like) family protei…	-2.5	-3.9	-3.1	-2.4	-4.5	-4.5	-3.7	-3.51429
28.1	DNA.synthesis/chromatin structure	cs9g14040	Transcript	(at5g06930 : 164.0) LOCATED IN: chloroplast; EXPRESSED IN: 15 plant structures; EXPRESSED DURING: 7 growth stages; BEST Arabidopsis thaliana protein match is: nucleolar protein gar2-related (TAIR:AT2G42320.2); Has 3369 Blast hits to 1526 proteins in 313 species: Archae - 2; Bacteria - 910; Metazoa - 754; Fungi - 336; Plants - 137; Viruses - 11; Other Eukaryotes - 1219 (source: NCBI BLink). & (rel…	-3.7	-3.5	-3.3	-3.7	-2.9	-3.2	-2.9	-3.31429
28.1.3.1	DNA.synthesis/chromatin structure.histone.H1	cs1g25120	Transcript	(at2g18050 : 90.1) encodes a structurally divergent linker histone whose gene expression is induced by dehydration and ABA.; histone H1-3 (HIS1-3); FUNCTIONS IN: DNA binding, nucleosomal DNA binding; INVOLVED IN: response to water deprivation, nucleosome assembly, response to abscisic acid stimulus; LOCATED IN: nucleus, nucleosome; EXPRESSED IN: 14 plant structures; EXPRESSED DURING: 7 growth sta…	-5.2	-6.1	-5.6	-4.1	-5.9	-5.4	-5.1	-5.34286
28.1.3.2.3	DNA.synthesis/chromatin structure.histone.core.H3	orange1.1t03169	Transcript	(at5g65360 : 213.0) Histone superfamily protein; FUNCTIONS IN: DNA binding; INVOLVED IN: nucleosome assembly; LOCATED IN: chloroplast, nucleosome; EXPRESSED IN: 23 plant structures; EXPRESSED DURING: 14 growth stages; CONTAINS InterPro DOMAIN/s: Histone H3 (InterPro:IPR000164), Histone-fold (InterPro:IPR009072), Histone core (InterPro:IPR007125); BEST Arabidopsis thaliana protein match is: Histon…	-2.8	-3.8	-3.2	-2.3	-2.7	-2.2	-2.8	-2.82857
28.1.3.2.4	DNA.synthesis/chromatin structure.histone.core.H4	cs8g18120	Transcript	(at5g59970 : 153.0) Histone superfamily protein; FUNCTIONS IN: DNA binding; INVOLVED IN: nucleosome assembly; LOCATED IN: vacuole; CONTAINS InterPro DOMAIN/s: Histone H4, conserved site (InterPro:IPR019809), Histone-fold (InterPro:IPR009072), Histone core (InterPro:IPR007125), Histone H4 (InterPro:IPR001951); BEST Arabidopsis thaliana protein match is: Histone superfamily protein (TAIR:AT5G59690.…	-2.7	-3	-3.4	-2.6	-3.4	-3.1	-3.4	-3.08571
28.2	DNA.repair	cs3g11310	Transcript	(at3g04880 : 432.0) encodes a novel protein involved in DNA repair from UV damage. Isolated by functional complementation of E. coli UV-sensitive mutants (UVR genes).; DNA-DAMAGE-REPAIR/TOLERATION 2 (DRT102); INVOLVED IN: response to UV, photoreactive repair, response to cold; LOCATED IN: nucleus, cytoplasm; EXPRESSED IN: 23 plant structures; EXPRESSED DURING: 13 growth stages; CONTAINS InterPro …	-2.5	-2.6	-2.6	-2.7	-3	-2.3	-2.7	-2.62857
28.2	DNA.repair	cs7g01980	Transcript	(at3g20820 : 445.0) Leucine-rich repeat (LRR) family protein; INVOLVED IN: signal transduction, defense response; LOCATED IN: apoplast, cell wall, chloroplast, membrane; EXPRESSED IN: 23 plant structures; EXPRESSED DURING: 13 growth stages; CONTAINS InterPro DOMAIN/s: Leucine-rich repeat-containing N-terminal domain, type 2 (InterPro:IPR013210), Leucine-rich repeat (InterPro:IPR001611); BEST Arab…	-4.2	-4.3	-3.3	-4.8	-3.7	-4.1	-3.7	-4.01429
28.99	DNA.unspecified	cs2g15290	Transcript	(at1g64260 : 132.0) MuDR family transposase; FUNCTIONS IN: zinc ion binding; INVOLVED IN: biological_process unknown; LOCATED IN: cellular_component unknown; EXPRESSED IN: shoot apex, embryo, leaf whorl, flower, seed; EXPRESSED DURING: F mature embryo stage, petal differentiation and expansion stage, E expanded cotyledon stage, D bilateral stage; CONTAINS InterPro DOMAIN/s: MULE transposase, cons…	2.3	3.2	2.7	2.1	3.8	3.2	3.6	2.98571
28.99	DNA.unspecified	orange1.1t00859	Transcript	(at1g64260 : 145.0) MuDR family transposase; FUNCTIONS IN: zinc ion binding; INVOLVED IN: biological_process unknown; LOCATED IN: cellular_component unknown; EXPRESSED IN: shoot apex, embryo, leaf whorl, flower, seed; EXPRESSED DURING: F mature embryo stage, petal differentiation and expansion stage, E expanded cotyledon stage, D bilateral stage; CONTAINS InterPro DOMAIN/s: MULE transposase, cons…	2.3	3.5	3.3	2.2	3.5	3.2	3.4	3.05714
29.2.3	protein.synthesis.initiation	cs5g26740	Transcript	(at5g18110 : 94.0) novel cap-binding protein (NCBP); FUNCTIONS IN: RNA binding, translation initiation factor activity; INVOLVED IN: translational initiation; LOCATED IN: cytoplasm; EXPRESSED IN: 23 plant structures; EXPRESSED DURING: 15 growth stages; CONTAINS InterPro DOMAIN/s: Eukaryotic translation initiation factor 4E (eIF-4E) (InterPro:IPR001040), Eukaryotic translation initiation factor 4E…	-2.1	-3.1	-3.2	-2.3	-3.7	-3.8	-3.1	-3.04286
29.3.3	protein.targeting.chloroplast	cs2g29960	Transcript	(at5g19620 : 155.0) AtOEP80 is paralog to the chloroplastic protein translocation channel Toc75. Mutations in this locus result in embryo lethality.; outer envelope protein of 80 kDa (OEP80); FUNCTIONS IN: molecular_function unknown; INVOLVED IN: embryo development ending in seed dormancy; LOCATED IN: mitochondrion, chloroplast, plastid, membrane, chloroplast envelope; EXPRESSED IN: 24 plant stru…	-3	-2.5	-3.1	-2.1	-2.7	-3	-2.9	-2.75714
29.3.4.99	protein.targeting.secretory pathway.unspecified	cs1g19390	Transcript	(at1g72160 : 254.0) Sec14p-like phosphatidylinositol transfer family protein; FUNCTIONS IN: transporter activity; INVOLVED IN: transport; LOCATED IN: plasma membrane; EXPRESSED IN: 24 plant structures; EXPRESSED DURING: 13 growth stages; CONTAINS InterPro DOMAIN/s: Cellular retinaldehyde-binding/triple function, C-terminal (InterPro:IPR001251), Cellular retinaldehyde-binding/triple function, N-te…	-3.7	-4.2	-3.8	-4.3	-2.9	-2.9	-2.8	-3.51429
29.3.4.99	protein.targeting.secretory pathway.unspecified	cs6g09340	Transcript	(at3g51670 : 336.0) SEC14 cytosolic factor family protein / phosphoglyceride transfer family protein; FUNCTIONS IN: transporter activity; INVOLVED IN: transport; LOCATED IN: plasma membrane; EXPRESSED IN: 23 plant structures; EXPRESSED DURING: 13 growth stages; CONTAINS InterPro DOMAIN/s: Cellular retinaldehyde-binding/triple function, C-terminal (InterPro:IPR001251), Cellular retinaldehyde-bindi…	-3.2	-2.7	-3.3	-3.7	-2.3	-2.3	-2.3	-2.82857
29.4	protein.postranslational modification	cs2g07100	Transcript	(at4g21390 : 432.0) B120; FUNCTIONS IN: protein serine/threonine kinase activity, sugar binding, protein kinase activity, ATP binding; INVOLVED IN: protein amino acid phosphorylation, recognition of pollen; LOCATED IN: plasma membrane; EXPRESSED IN: 13 plant structures; EXPRESSED DURING: 8 growth stages; CONTAINS InterPro DOMAIN/s: Curculin-like (mannose-binding) lectin (InterPro:IPR001480), PAN-…	3.5	5.1	5	2.7	2.3	4.9	2.1	3.65714
29.4	protein.postranslational modification	cs2g22370	Transcript	(at4g03230 : 510.0) S-locus lectin protein kinase family protein; FUNCTIONS IN: sugar binding, protein serine/threonine kinase activity, protein kinase activity, kinase activity, ATP binding; INVOLVED IN: protein amino acid phosphorylation, recognition of pollen; LOCATED IN: endomembrane system; EXPRESSED IN: 9 plant structures; EXPRESSED DURING: 4 anthesis, F mature embryo stage, petal different…	-3.7	-4	-3.7	-3.9	-2.4	-2.8	-2.6	-3.3
29.4	protein.postranslational modification	cs5g06580	Transcript	(p54152|msra_fraan : 323.0) Peptide methionine sulfoxide reductase (EC 1.8.4.11) (Protein-methionine-S-oxide reductase) (Peptide-methionine (S)-S-oxide reductase) (Peptide Met(O) reductase) (Fruit-ripening protein E4) - Fragaria ananassa (Strawberry) & (at5g61640 : 268.0) ubiquitous enzyme that repairs oxidatively damaged proteins; peptidemethionine sulfoxide reductase 1 (PMSR1); FUNCTIONS IN: pe…	-3.7	-3.4	-5.2	-3.4	-5.2	-5	-4.6	-4.35714
29.4	protein.postranslational modification	cs6g17020	Transcript	(at2g41140 : 218.0) Encodes CDPK-related kinase 1 (CRK1).; CDPK-related kinase 1 (CRK1); FUNCTIONS IN: calcium-dependent protein serine/threonine phosphatase activity, calmodulin-dependent protein kinase activity, kinase activity, calcium ion binding; INVOLVED IN: protein amino acid phosphorylation, N-terminal protein myristoylation; LOCATED IN: plasma membrane; EXPRESSED IN: 22 plant structures;…	-3	-4	-3.3	-2.4	-3.2	-3.5	-3.1	-3.21429
29.4	protein.postranslational modification	cs7g31880	Transcript	(at3g11410 : 167.0) Encodes protein phosphatase 2C. Negative regulator of ABA signalling. Expressed in seeds during germination. mRNA up-regulated by drought and ABA.; protein phosphatase 2CA (PP2CA); FUNCTIONS IN: protein binding, protein serine/threonine phosphatase activity, phosphoprotein phosphatase activity; INVOLVED IN: in 6 processes; LOCATED IN: protein serine/threonine phosphatase compl…	-4	-4.5	-3.6	-4.2	-4.5	-4.7	-4.3	-4.25714
29.4	protein.postranslational modification	cs8g12370	Transcript	(at5g10530 : 499.0) Concanavalin A-like lectin protein kinase family protein; FUNCTIONS IN: kinase activity; INVOLVED IN: protein amino acid phosphorylation; LOCATED IN: endomembrane system; EXPRESSED IN: root; CONTAINS InterPro DOMAIN/s: Legume lectin, beta chain (InterPro:IPR001220), Protein kinase, ATP binding site (InterPro:IPR017441), Serine/threonine-protein kinase-like domain (InterPro:IPR…	5.3	7	6.4	3.8	3	2.7	3.8	4.57143
29.4	protein.postranslational modification	cs9g03785	Transcript	(at3g05640 : 236.0) Protein phosphatase 2C family protein; FUNCTIONS IN: protein serine/threonine phosphatase activity, catalytic activity; INVOLVED IN: response to water deprivation; LOCATED IN: cellular_component unknown; EXPRESSED IN: 22 plant structures; EXPRESSED DURING: 13 growth stages; CONTAINS InterPro DOMAIN/s: Protein phosphatase 2C-related (InterPro:IPR001932), Protein phosphatase 2C …	-2.5	-3.1	-3.2	-2.2	-2.3	-2.7	-2.3	-2.61429
29.4	protein.postranslational modification	cs9g05400	Transcript	(at4g21860 : 99.4) methionine sulfoxide reductase B 2 (MSRB2); FUNCTIONS IN: peptide-methionine-(S)-S-oxide reductase activity; INVOLVED IN: oxidation reduction; LOCATED IN: chloroplast; EXPRESSED IN: 24 plant structures; EXPRESSED DURING: 13 growth stages; CONTAINS InterPro DOMAIN/s: Methionine sulphoxide reductase B (InterPro:IPR002579), Mss4-like (InterPro:IPR011057); BEST Arabidopsis thaliana…	-3.2	-3.5	-3.6	-3.7	-3.4	-2.6	-3.5	-3.35714
29.4	protein.postranslational modification	cs9g07450	Transcript	(at3g22790 : 1278.0) Kinase interacting (KIP1-like) family protein; FUNCTIONS IN: molecular_function unknown; INVOLVED IN: biological_process unknown; LOCATED IN: plasma membrane; EXPRESSED IN: 20 plant structures; EXPRESSED DURING: 13 growth stages; CONTAINS InterPro DOMAIN/s: KIP1-like (InterPro:IPR011684); BEST Arabidopsis thaliana protein match is: kinase interacting (KIP1-like) family protei…	-2.5	-3.9	-3.1	-2.4	-4.5	-4.5	-3.7	-3.51429
29.4	protein.postranslational modification	orange1.1t04716	Transcript	(gnl|cdd|68872 : 315.0) no description available & (at1g18670 : 197.0) Encodes a cyclin-dependent kinase-like protein with a ser/thr protein kinase domain and an N-terminal myristoylation sequence. Mutants in this gene are unable to express female sterility in response to beta-aminobutyric acid, as wild type plants do.; IMPAIRED IN BABA-INDUCED STERILITY 1 (IBS1); FUNCTIONS IN: protein serine/thr…	-3.5	-3.1	-3.3	-3.4	-2.4	-2.8	-2.6	-3.01429
29.4.1.55	protein.postranslational modification.kinase.receptor like cytoplasmatic kinase V	cs9g01360	Transcript	(at5g18500 : 250.0) Protein kinase superfamily protein; FUNCTIONS IN: protein serine/threonine kinase activity, protein kinase activity, kinase activity, ATP binding; INVOLVED IN: protein amino acid phosphorylation; LOCATED IN: plasma membrane; EXPRESSED IN: 22 plant structures; EXPRESSED DURING: 13 growth stages; CONTAINS InterPro DOMAIN/s: Protein kinase, ATP binding site (InterPro:IPR017441), …	-2.9	-3.1	-3.3	-2.8	-2.6	-2.8	-2.5	-2.85714
29.4.1.57	protein.postranslational modification.kinase.receptor like cytoplasmatic kinase VII	cs2g02640	Transcript	(at4g22130 : 165.0) STRUBBELIG-receptor family 8 (SRF8); FUNCTIONS IN: protein kinase activity, kinase activity, ATP binding; INVOLVED IN: protein amino acid phosphorylation; LOCATED IN: plasma membrane; EXPRESSED IN: 22 plant structures; EXPRESSED DURING: 13 growth stages; CONTAINS InterPro DOMAIN/s: Protein kinase, catalytic domain (InterPro:IPR000719), Leucine-rich repeat (InterPro:IPR001611),…	-2.9	-3.6	-3.4	-2.6	-2.6	-2.8	-2.7	-2.94286
29.4.1.57	protein.postranslational modification.kinase.receptor like cytoplasmatic kinase VII	cs4g05530	Transcript	(at5g15080 : 166.0) Protein kinase superfamily protein; FUNCTIONS IN: protein serine/threonine kinase activity, protein kinase activity, kinase activity, ATP binding; INVOLVED IN: protein amino acid phosphorylation, N-terminal protein myristoylation; LOCATED IN: plasma membrane; CONTAINS InterPro DOMAIN/s: Protein kinase, ATP binding site (InterPro:IPR017441), Protein kinase, catalytic domain (In…	-2.6	-3.1	-3	-2.4	-2.1	-2.6	-2.4	-2.6
29.5	protein.degradation	cs3g23930	Transcript	(at5g36210 : 143.0) alpha/beta-Hydrolases superfamily protein; FUNCTIONS IN: serine-type peptidase activity; INVOLVED IN: proteolysis; LOCATED IN: chloroplast; EXPRESSED IN: 24 plant structures; EXPRESSED DURING: 14 growth stages; CONTAINS InterPro DOMAIN/s: Peptidase S9, prolyl oligopeptidase, catalytic domain (InterPro:IPR001375); BEST Arabidopsis thaliana protein match is: acylaminoacyl-peptid…	-3.3	-3.7	-3.7	-3.3	-3.8	-3.5	-3.6	-3.55714
29.5	protein.degradation	cs5g13810	Transcript	(at1g78680 : 136.0) The Arabidopsis protein AtGGH2 is a gamma-glutamyl hydrolase acting specifically on monoglutamates. The enzyme is involved in the tetrahydrofolate metabolism and located to the vacuole.; gamma-glutamyl hydrolase 2 (GGH2); CONTAINS InterPro DOMAIN/s: Peptidase C26, gamma-glutamyl hydrolase (InterPro:IPR015527), Peptidase C26 (InterPro:IPR011697); BEST Arabidopsis thaliana prote…	-4.8	-4.8	-4.8	-5	-4.7	-5	-4.5	-4.8
29.5	protein.degradation	cs6g06590	Transcript	(at2g37660 : 155.0) NAD(P)-binding Rossmann-fold superfamily protein; FUNCTIONS IN: copper ion binding; INVOLVED IN: defense response to bacterium; LOCATED IN: thylakoid, apoplast, chloroplast stroma, chloroplast; EXPRESSED IN: 24 plant structures; EXPRESSED DURING: 15 growth stages; CONTAINS InterPro DOMAIN/s: 3-beta hydroxysteroid dehydrogenase/isomerase (InterPro:IPR002225), NAD(P)-binding dom…	-2.5	-3.7	-3.5	-2.4	-3.9	-3.6	-3.5	-3.3
29.5	protein.degradation	cs6g13180	Transcript	(at3g54720 : 315.0) Encodes glutamate carboxypeptidase. Various alleles show-increased cotyledon number and rate of leaf initiation, show transformation of leaves to cotyledons, altered flowering time and photomorphogenesis and an increased level of cytokinin biosynthesis. Involved in ethylene enhanced hypocotyl elongation in the light. Strong genetic interaction between TGH and AMP1.; ALTERED ME…	-2.4	-2.5	-2.6	-2.1	-2.4	-2.5	-2.3	-2.4
29.5	protein.degradation	cs7g10060	Transcript	(o48923|c71da_soybn : 186.0) Cytochrome P450 71D10 (EC 1.14.-.-) - Glycine max (Soybean) & (at3g26310 : 177.0) putative cytochrome P450; "cytochrome P450, family 71, subfamily B, polypeptide 35" (CYP71B35); FUNCTIONS IN: electron carrier activity, monooxygenase activity, iron ion binding, oxygen binding, heme binding; INVOLVED IN: oxidation reduction; LOCATED IN: endomembrane system; EXPRESSED IN…	-2.8	-3.4	-3.4	-2.2	-2.7	-2.7	-2.6	-2.82857
29.5	protein.degradation	cs9g03190	Transcript	(at3g13510 : 262.0) Protein of Unknown Function (DUF239); INVOLVED IN: biological_process unknown; LOCATED IN: endomembrane system; EXPRESSED IN: 22 plant structures; EXPRESSED DURING: 13 growth stages; CONTAINS InterPro DOMAIN/s: Protein of unknown function DUF239, plant (InterPro:IPR004314); BEST Arabidopsis thaliana protein match is: Protein of Unknown Function (DUF239) (TAIR:AT1G55360.1); Has…	-4.5	-4.9	-4.6	-4.2	-4.3	-4.3	-4.4	-4.45714
29.5.1	protein.degradation.subtilases	cs1g16670	Transcript	(at3g14240 : 1129.0) Subtilase family protein; FUNCTIONS IN: identical protein binding, serine-type endopeptidase activity; INVOLVED IN: proteolysis, negative regulation of catalytic activity; LOCATED IN: endomembrane system; EXPRESSED IN: 22 plant structures; EXPRESSED DURING: 13 growth stages; CONTAINS InterPro DOMAIN/s: Protease-associated PA (InterPro:IPR003137), Proteinase inhibitor, propept…	-4.8	-5.5	-5.2	-5.3	-4.2	-4.4	-4.2	-4.8
29.5.1	protein.degradation.subtilases	cs1g17350	Transcript	(at3g14067 : 997.0) Subtilase family protein; FUNCTIONS IN: identical protein binding, serine-type endopeptidase activity; INVOLVED IN: proteolysis, negative regulation of catalytic activity; LOCATED IN: apoplast, plasma membrane, vacuole, plant-type cell wall; EXPRESSED IN: 24 plant structures; EXPRESSED DURING: 13 growth stages; CONTAINS InterPro DOMAIN/s: Protease-associated PA (InterPro:IPR00…	-2.5	-3.2	-3.5	-2.7	-2.5	-2.6	-2.5	-2.78571
29.5.1	protein.degradation.subtilases	cs2g10450	Transcript	(at4g20430 : 241.0) Subtilase family protein; FUNCTIONS IN: identical protein binding, serine-type endopeptidase activity; INVOLVED IN: proteolysis, negative regulation of catalytic activity; LOCATED IN: endomembrane system; EXPRESSED IN: 19 plant structures; EXPRESSED DURING: 13 growth stages; CONTAINS InterPro DOMAIN/s: Peptidase S8/S53, subtilisin/kexin/sedolisin (InterPro:IPR000209), Peptidas…	-2.8	-2.9	-2.7	-2.3	-2.2	-2.3	-2.3	-2.5
29.5.1	protein.degradation.subtilases	cs3g15800	Transcript	(at5g67360 : 971.0) Encodes a subtilisin-like serine protease essential for mucilage release from seed coats.; ARA12; FUNCTIONS IN: serine-type endopeptidase activity; INVOLVED IN: proteolysis, seed coat development, mucilage metabolic process involved seed coat development, mucilage extrusion from seed coat; LOCATED IN: extracellular region, apoplast, cell wall, plant-type cell wall; EXPRESSED I…	-5.4	-6.9	-5.5	-4.8	-6.1	-6.3	-5.9	-5.84286
29.5.1	protein.degradation.subtilases	cs4g04030	Transcript	(at4g30020 : 304.0) PA-domain containing subtilase family protein; FUNCTIONS IN: identical protein binding, serine-type endopeptidase activity; INVOLVED IN: proteolysis, negative regulation of catalytic activity; LOCATED IN: endomembrane system, cell wall, membrane; EXPRESSED IN: 20 plant structures; EXPRESSED DURING: 13 growth stages; CONTAINS InterPro DOMAIN/s: Protease-associated PA (InterPro:…	-3.1	-3.2	-3.5	-3	-2.5	-3.1	-2.7	-3.01429
29.5.1	protein.degradation.subtilases	cs4g07340	Transcript	(at2g05920 : 689.0) Subtilase family protein; FUNCTIONS IN: identical protein binding, serine-type endopeptidase activity; INVOLVED IN: proteolysis, negative regulation of catalytic activity; LOCATED IN: cell wall, plant-type cell wall; EXPRESSED IN: 22 plant structures; EXPRESSED DURING: 13 growth stages; CONTAINS InterPro DOMAIN/s: Protease-associated PA (InterPro:IPR003137), Proteinase inhibit…	-4	-4.3	-4.1	-4.3	-3.3	-3.9	-3.2	-3.87143
29.5.1	protein.degradation.subtilases	cs4g07350	Transcript	(at2g05920 : 468.0) Subtilase family protein; FUNCTIONS IN: identical protein binding, serine-type endopeptidase activity; INVOLVED IN: proteolysis, negative regulation of catalytic activity; LOCATED IN: cell wall, plant-type cell wall; EXPRESSED IN: 22 plant structures; EXPRESSED DURING: 13 growth stages; CONTAINS InterPro DOMAIN/s: Protease-associated PA (InterPro:IPR003137), Proteinase inhibit…	-3.8	-3.9	-3.9	-4.2	-3.1	-4.1	-3	-3.71429
29.5.1	protein.degradation.subtilases	cs8g02780	Transcript	(at4g34980 : 1075.0) Serine protease similar to subtilisin.; subtilisin-like serine protease 2 (SLP2); FUNCTIONS IN: serine-type peptidase activity; INVOLVED IN: plant-type cell wall modification, proteolysis; LOCATED IN: middle lamella-containing extracellular matrix, membrane; EXPRESSED IN: 24 plant structures; EXPRESSED DURING: 15 growth stages; CONTAINS InterPro DOMAIN/s: Protease-associated …	-3.3	-4.3	-4.1	-3	-4.2	-4.5	-3.6	-3.85714
29.5.3	protein.degradation.cysteine protease	cs8g01170	Transcript	(at4g35350 : 279.0) tracheary element vacuolar protein; xylem cysteine peptidase 1 (XCP1); FUNCTIONS IN: cysteine-type peptidase activity, cysteine-type endopeptidase activity; INVOLVED IN: proteolysis, developmental programmed cell death; LOCATED IN: plant-type vacuole; EXPRESSED IN: 20 plant structures; EXPRESSED DURING: 10 growth stages; CONTAINS InterPro DOMAIN/s: Peptidase C1A, papain (Inter…	-4	-3.4	-3.3	-4.2	-2.8	-3.5	-2.8	-3.42857
29.5.4	protein.degradation.aspartate protease	cs1g01910	Transcript	(at5g10080 : 119.0) Eukaryotic aspartyl protease family protein; FUNCTIONS IN: aspartic-type endopeptidase activity; INVOLVED IN: proteolysis; LOCATED IN: anchored to plasma membrane, anchored to membrane; EXPRESSED IN: cultured cell; CONTAINS InterPro DOMAIN/s: Peptidase aspartic (InterPro:IPR021109), Peptidase aspartic, catalytic (InterPro:IPR009007), Peptidase A1 (InterPro:IPR001461), Peptidas…	-3	-2.3	-2.3	-2.4	-2.1	-2.6	-2.1	-2.4
29.5.4	protein.degradation.aspartate protease	cs2g21140	Transcript	(at1g62290 : 134.0) Saposin-like aspartyl protease family protein; FUNCTIONS IN: aspartic-type endopeptidase activity; INVOLVED IN: proteolysis, lipid metabolic process; LOCATED IN: vacuole; EXPRESSED IN: 10 plant structures; EXPRESSED DURING: LP.06 six leaves visible, LP.04 four leaves visible, seedling growth, petal differentiation and expansion stage, LP.08 eight leaves visible; CONTAINS Inter…	-2.5	-2.3	-2	-2.1	-3.7	-2.9	-3.2	-2.67143
29.5.4	protein.degradation.aspartate protease	cs6g01960	Transcript	(at1g11910 : 104.0) Encodes an aspartic proteinase that forms a heterodimer and is stable over a broad pH range (ph 3-8).; aspartic proteinase A1 (APA1); FUNCTIONS IN: endopeptidase activity; INVOLVED IN: proteolysis, response to salt stress; LOCATED IN: vacuole; EXPRESSED IN: 25 plant structures; EXPRESSED DURING: 16 growth stages; CONTAINS InterPro DOMAIN/s: Saposin-like (InterPro:IPR011001), P…	-2.3	-3.4	-3.4	-2.1	-4.2	-3.3	-3.3	-3.14286
29.5.4	protein.degradation.aspartate protease	cs9g06040	Transcript	(at1g03220 : 454.0) Eukaryotic aspartyl protease family protein; FUNCTIONS IN: aspartic-type endopeptidase activity; INVOLVED IN: response to salt stress; LOCATED IN: cell wall, plasma membrane, membrane, plant-type cell wall; EXPRESSED IN: 6 plant structures; CONTAINS InterPro DOMAIN/s: Peptidase aspartic (InterPro:IPR021109), Peptidase aspartic, catalytic (InterPro:IPR009007), Peptidase A1 (Int…	4.4	5.9	5.9	3.8	2.2	2.7	3.4	4.04286
29.5.4	protein.degradation.aspartate protease	cs9g06060	Transcript	(at1g03220 : 456.0) Eukaryotic aspartyl protease family protein; FUNCTIONS IN: aspartic-type endopeptidase activity; INVOLVED IN: response to salt stress; LOCATED IN: cell wall, plasma membrane, membrane, plant-type cell wall; EXPRESSED IN: 6 plant structures; CONTAINS InterPro DOMAIN/s: Peptidase aspartic (InterPro:IPR021109), Peptidase aspartic, catalytic (InterPro:IPR009007), Peptidase A1 (Int…	4.3	5.7	5.8	3.6	2.3	2.7	3.4	3.97143
29.5.4	protein.degradation.aspartate protease	cs9g06230	Transcript	(at1g03220 : 417.0) Eukaryotic aspartyl protease family protein; FUNCTIONS IN: aspartic-type endopeptidase activity; INVOLVED IN: response to salt stress; LOCATED IN: cell wall, plasma membrane, membrane, plant-type cell wall; EXPRESSED IN: 6 plant structures; CONTAINS InterPro DOMAIN/s: Peptidase aspartic (InterPro:IPR021109), Peptidase aspartic, catalytic (InterPro:IPR009007), Peptidase A1 (Int…	4.4	4	5.5	5.3	3.1	3	4.7	4.28571
29.5.9	protein.degradation.AAA type	cs6g20440	Transcript	(at5g40010 : 261.0) AAA-ATPase 1 (AATP1); FUNCTIONS IN: nucleoside-triphosphatase activity, ATPase activity, nucleotide binding, ATP binding; EXPRESSED IN: stem, inflorescence meristem, root, flower, stamen; EXPRESSED DURING: 4 anthesis, petal differentiation and expansion stage; CONTAINS InterPro DOMAIN/s: ATPase, AAA-type, core (InterPro:IPR003959), ATPase, AAA+ type, core (InterPro:IPR003593),…	4	3.4	4.1	2.5	2.5	5.2	2.6	3.47143
29.5.9	protein.degradation.AAA type	cs6g20470	Transcript	(at5g40010 : 547.0) AAA-ATPase 1 (AATP1); FUNCTIONS IN: nucleoside-triphosphatase activity, ATPase activity, nucleotide binding, ATP binding; EXPRESSED IN: stem, inflorescence meristem, root, flower, stamen; EXPRESSED DURING: 4 anthesis, petal differentiation and expansion stage; CONTAINS InterPro DOMAIN/s: ATPase, AAA-type, core (InterPro:IPR003959), ATPase, AAA+ type, core (InterPro:IPR003593),…	4.3	5.1	5.8	2.6	2.7	5.4	2.7	4.08571
29.5.11	protein.degradation.ubiquitin	cs6g19820	Transcript	(at2g03890 : 768.0) Phosphoinositide kinase which undergo autophosphorylation and phosphorylate serine/threonine residues of protein substrates. Contains phosphoinositide 3/4-kinase and ubiquitin-like domains.; phosphoinositide 4-kinase gamma 7 (PI4K GAMMA 7); FUNCTIONS IN: inositol or phosphatidylinositol kinase activity; LOCATED IN: cellular_component unknown; EXPRESSED IN: 23 plant structures;…	-4.1	-3.6	-3.3	-3.8	-3.9	-2.7	-3.9	-3.61429
29.5.11	protein.degradation.ubiquitin	cs7g25860	Transcript	(at2g03890 : 680.0) Phosphoinositide kinase which undergo autophosphorylation and phosphorylate serine/threonine residues of protein substrates. Contains phosphoinositide 3/4-kinase and ubiquitin-like domains.; phosphoinositide 4-kinase gamma 7 (PI4K GAMMA 7); FUNCTIONS IN: inositol or phosphatidylinositol kinase activity; LOCATED IN: cellular_component unknown; EXPRESSED IN: 23 plant structures;…	-2.6	-2.5	-2.2	-2.8	-3.1	-2.6	-2.8	-2.65714
29.5.11.4.2	protein.degradation.ubiquitin.E3.RING	cs2g10580	Transcript	(at5g60710 : 484.0) Zinc finger (C3HC4-type RING finger) family protein; FUNCTIONS IN: ubiquitin-protein ligase activity, zinc ion binding; INVOLVED IN: N-terminal protein myristoylation; LOCATED IN: plasma membrane; EXPRESSED IN: 24 plant structures; EXPRESSED DURING: 15 growth stages; CONTAINS InterPro DOMAIN/s: Zinc finger, RING-type (InterPro:IPR001841), Zinc finger, C3HC4 RING-type (InterPro…	5	5.9	6.2	4.7	2.8	2.9	3.8	4.47143
29.5.11.4.2	protein.degradation.ubiquitin.E3.RING	cs2g24400	Transcript	(at5g40720 : 577.0) CONTAINS InterPro DOMAIN/s: Protein of unknown function DUF23 (InterPro:IPR008166); BEST Arabidopsis thaliana protein match is: zinc finger (C3HC4-type RING finger) family protein (TAIR:AT3G27330.1); Has 1807 Blast hits to 1807 proteins in 277 species: Archae - 0; Bacteria - 0; Metazoa - 736; Fungi - 347; Plants - 385; Viruses - 0; Other Eukaryotes - 339 (source: NCBI BLink). …	-2.6	-3	-2.4	-2.9	-2.2	-2.1	-2.4	-2.51429
29.5.11.4.2	protein.degradation.ubiquitin.E3.RING	cs4g02290	Transcript	(at5g05830 : 112.0) RING/FYVE/PHD zinc finger superfamily protein; FUNCTIONS IN: zinc ion binding; CONTAINS InterPro DOMAIN/s: Zinc finger, C3HC4 RING-type (InterPro:IPR018957), Zinc finger, RING-CH-type (InterPro:IPR011016); BEST Arabidopsis thaliana protein match is: RING/FYVE/PHD zinc finger superfamily protein (TAIR:AT5G01070.2); Has 1807 Blast hits to 1807 proteins in 277 species: Archae - 0…	-2.1	-2.8	-2.2	-2.1	-2.5	-3.1	-2.2	-2.42857
29.5.11.4.2	protein.degradation.ubiquitin.E3.RING	cs5g06400	Transcript	(at3g01650 : 132.0) RING domain ligase1 (RGLG1); FUNCTIONS IN: zinc ion binding; INVOLVED IN: N-terminal protein myristoylation, cytokinin metabolic process, auxin metabolic process; LOCATED IN: plasma membrane; EXPRESSED IN: 28 plant structures; EXPRESSED DURING: 15 growth stages; CONTAINS InterPro DOMAIN/s: Zinc finger, RING-type (InterPro:IPR001841), Copine (InterPro:IPR010734), von Willebrand…	-2.3	-2.5	-2.1	-2.2	-2.2	-2	-2.4	-2.24286
29.5.11.4.2	protein.degradation.ubiquitin.E3.RING	cs6g16300	Transcript	(at2g40830 : 339.0) Encodes a putative RING-H2 finger protein RHC1a.; RING-H2 finger C1A (RHC1A); FUNCTIONS IN: zinc ion binding; LOCATED IN: cell wall; EXPRESSED IN: 22 plant structures; EXPRESSED DURING: 13 growth stages; CONTAINS InterPro DOMAIN/s: Zinc finger, RING-type (InterPro:IPR001841), Zinc finger, C3HC4 RING-type (InterPro:IPR018957); BEST Arabidopsis thaliana protein match is: RING/U-…	-2.6	-4	-3.8	-2.3	-4.1	-3.2	-3.6	-3.37143
29.5.11.4.2	protein.degradation.ubiquitin.E3.RING	cs7g08470	Transcript	(at1g10560 : 539.0) Encodes a protein containing a UND, a U-box, and an ARM domain. This protein has E3 ubiquitin ligase activity based on in vitro assays.; plant U-box 18 (PUB18); FUNCTIONS IN: ubiquitin-protein ligase activity; INVOLVED IN: protein ubiquitination; LOCATED IN: ubiquitin ligase complex; EXPRESSED IN: 9 plant structures; EXPRESSED DURING: 4 anthesis, LP.10 ten leaves visible, peta…	-4.2	-3.9	-4.3	-4.2	-2.9	-3.3	-3.2	-3.71429
29.5.11.4.2	protein.degradation.ubiquitin.E3.RING	cs7g29810	Transcript	(at3g10910 : 159.0) RING/U-box superfamily protein; FUNCTIONS IN: zinc ion binding; CONTAINS InterPro DOMAIN/s: Zinc finger, RING-type (InterPro:IPR001841), Zinc finger, C3HC4 RING-type (InterPro:IPR018957); BEST Arabidopsis thaliana protein match is: RING/U-box superfamily protein (TAIR:AT5G05280.1); Has 8963 Blast hits to 8935 proteins in 281 species: Archae - 0; Bacteria - 6; Metazoa - 2174; F…	-2.6	-3.6	-3.2	-2.5	-2.8	-3	-2.8	-2.92857
29.5.11.4.2	protein.degradation.ubiquitin.E3.RING	cs8g16720	Transcript	(at5g60580 : 165.0) RING/U-box superfamily protein; FUNCTIONS IN: zinc ion binding; INVOLVED IN: biological_process unknown; LOCATED IN: cellular_component unknown; CONTAINS InterPro DOMAIN/s: Zinc finger, C3HC4 RING-type (InterPro:IPR018957), Zinc finger, RING-CH-type (InterPro:IPR011016); BEST Arabidopsis thaliana protein match is: RING/U-box superfamily protein (TAIR:AT3G09760.1); Has 1580 Bla…	-2.7	-3.1	-3.2	-2.2	-2.3	-2.3	-2.5	-2.61429
29.5.11.4.3.2	protein.degradation.ubiquitin.E3.SCF.FBOX	cs5g23060	Transcript	(at1g06110 : 290.0) SKP1/ASK-interacting protein 16 (SKIP16); CONTAINS InterPro DOMAIN/s: ApaG (InterPro:IPR007474); Has 2063 Blast hits to 2061 proteins in 779 species: Archae - 0; Bacteria - 1378; Metazoa - 194; Fungi - 63; Plants - 89; Viruses - 0; Other Eukaryotes - 339 (source: NCBI BLink). & (reliability: 580.0) & (original description: no original description)	-2.6	-3.3	-3.8	-2.6	-3.1	-3.3	-3	-3.1
29.7	protein.glycosylation	cs2g03500	Transcript	(at4g18270 : 132.0) Encodes protein similar to similar to bacterial translocase I (mra Y). Expressed during flower bud development.; translocase 11 (TRANS11); CONTAINS InterPro DOMAIN/s: Phospho-N-acetylmuramoyl-pentapeptide transferase, conserved site (InterPro:IPR018480), Phospho-N-acetylmuramoyl-pentapeptide transferase (InterPro:IPR003524), Glycosyl transferase, family 4 (InterPro:IPR000715),…	-2.5	-2.9	-2.7	-2.7	-4.3	-3	-3.9	-3.14286
30.1	signalling.in sugar and nutrient physiology	cs6g17530	Transcript	(q84tq7|gai_goshi : 784.0) DELLA protein GAI (Gibberellic acid-insensitive mutant protein) (GhGAI) - Gossypium hirsutum (Upland cotton) & (at1g14920 : 680.0) Similar to a putative transcription factor and transcriptional coactivators. Repressor of GA responses and involved in gibberellic acid mediated signaling. Member of the DELLA proteins that restrain the cell proliferation and expansion that …	-3.4	-3.4	-3.2	-2.6	-2.4	-2.6	-2.5	-2.87143
30.2.2	signalling.receptor kinases.leucine rich repeat II	cs7g12400	Transcript	(at3g25560 : 240.0) NSP-interacting kinase 2 (NIK2); FUNCTIONS IN: protein serine/threonine kinase activity, protein kinase activity, ATP binding; INVOLVED IN: protein amino acid phosphorylation; LOCATED IN: endomembrane system; EXPRESSED IN: 18 plant structures; EXPRESSED DURING: 13 growth stages; CONTAINS InterPro DOMAIN/s: Protein kinase, ATP binding site (InterPro:IPR017441), Serine/threonine…	-3.9	-4.4	-4.5	-3.2	-3.5	-3.8	-3.6	-3.84286
30.2.5	signalling.receptor kinases.leucine rich repeat V	cs1g16440	Transcript	(gnl|cdd|68872 : 233.0) no description available & (at1g53730 : 150.0) STRUBBELIG-receptor family 6 (SRF6); FUNCTIONS IN: protein serine/threonine kinase activity, protein kinase activity, ATP binding; INVOLVED IN: transmembrane receptor protein tyrosine kinase signaling pathway, protein amino acid phosphorylation; LOCATED IN: plasma membrane; EXPRESSED IN: 22 plant structures; EXPRESSED DURING: …	-2.3	-2.6	-2.2	-2.2	-3.9	-3.6	-3.3	-2.87143
30.2.5	signalling.receptor kinases.leucine rich repeat V	cs2g02640	Transcript	(at4g22130 : 165.0) STRUBBELIG-receptor family 8 (SRF8); FUNCTIONS IN: protein kinase activity, kinase activity, ATP binding; INVOLVED IN: protein amino acid phosphorylation; LOCATED IN: plasma membrane; EXPRESSED IN: 22 plant structures; EXPRESSED DURING: 13 growth stages; CONTAINS InterPro DOMAIN/s: Protein kinase, catalytic domain (InterPro:IPR000719), Leucine-rich repeat (InterPro:IPR001611),…	-2.9	-3.6	-3.4	-2.6	-2.6	-2.8	-2.7	-2.94286
30.2.8.1	signalling.receptor kinases.leucine rich repeat VIII.VIII-1	cs6g13110	Transcript	(at1g79620 : 308.0) Leucine-rich repeat protein kinase family protein; FUNCTIONS IN: protein serine/threonine kinase activity, kinase activity, ATP binding; INVOLVED IN: transmembrane receptor protein tyrosine kinase signaling pathway, protein amino acid phosphorylation; LOCATED IN: endomembrane system; EXPRESSED IN: 8 plant structures; EXPRESSED DURING: 4 anthesis, petal differentiation and expa…	-4	-4.1	-4.3	-4.6	-3	-3.4	-3.1	-3.78571
30.2.9	signalling.receptor kinases.leucine rich repeat IX	cs6g13710	Transcript	(at1g66150 : 603.0) receptor-like transmembrane kinase I (TMK1); transmembrane kinase 1 (TMK1); FUNCTIONS IN: transmembrane receptor protein serine/threonine kinase activity; INVOLVED IN: signal transduction; LOCATED IN: extracellular region, plasma membrane; EXPRESSED IN: 23 plant structures; EXPRESSED DURING: 13 growth stages; CONTAINS InterPro DOMAIN/s: Protein kinase, ATP binding site (InterP…	-2.7	-2.1	-2.5	-2.7	-2.9	-3	-2.8	-2.67143
30.2.11	signalling.receptor kinases.leucine rich repeat XI	cs1g21020	Transcript	(at5g65700 : 1393.0) Encodes a CLAVATA1-related receptor kinase-like protein required for both shoot and flower meristem function. Very similar to BAM2,with more than 85% a.a. identity. It has a broad expression pattern and is involved in vascular strand development in the leaf, control of leaf shape, size and symmetry, male gametophyte development and ovule specification and function. Anthers of…	-4.2	-5.5	-5.2	-3.8	-4.5	-4	-4.3	-4.5
30.2.11	signalling.receptor kinases.leucine rich repeat XI	cs7g01980	Transcript	(at3g20820 : 445.0) Leucine-rich repeat (LRR) family protein; INVOLVED IN: signal transduction, defense response; LOCATED IN: apoplast, cell wall, chloroplast, membrane; EXPRESSED IN: 23 plant structures; EXPRESSED DURING: 13 growth stages; CONTAINS InterPro DOMAIN/s: Leucine-rich repeat-containing N-terminal domain, type 2 (InterPro:IPR013210), Leucine-rich repeat (InterPro:IPR001611); BEST Arab…	-4.2	-4.3	-3.3	-4.8	-3.7	-4.1	-3.7	-4.01429
30.2.11	signalling.receptor kinases.leucine rich repeat XI	cs9g14980	Transcript	(at5g61480 : 1065.0) PHLOEM INTERCALATED WITH XYLEM (PXY); FUNCTIONS IN: protein serine/threonine kinase activity, protein kinase activity, ATP binding; INVOLVED IN: protein amino acid phosphorylation; LOCATED IN: plasma membrane; EXPRESSED IN: 20 plant structures; EXPRESSED DURING: 13 growth stages; CONTAINS InterPro DOMAIN/s: Protein kinase, ATP binding site (InterPro:IPR017441), Protein kinase…	-3.9	-4.4	-4.4	-3.8	-3.2	-3.6	-3.2	-3.78571
30.2.12	signalling.receptor kinases.leucine rich repeat XII	cs5g14580	Transcript	(at4g08850 : 750.0) Leucine-rich repeat receptor-like protein kinase family protein; FUNCTIONS IN: kinase activity; INVOLVED IN: protein amino acid phosphorylation; LOCATED IN: plasma membrane, membrane; EXPRESSED IN: 23 plant structures; EXPRESSED DURING: 13 growth stages; CONTAINS InterPro DOMAIN/s: Protein kinase, ATP binding site (InterPro:IPR017441), Protein kinase, catalytic domain (InterPr…	2.6	4.5	4	2.2	2.4	3	2.3	3
30.2.12	signalling.receptor kinases.leucine rich repeat XII	cs9g14860	Transcript	(at4g08850 : 681.0) Leucine-rich repeat receptor-like protein kinase family protein; FUNCTIONS IN: kinase activity; INVOLVED IN: protein amino acid phosphorylation; LOCATED IN: plasma membrane, membrane; EXPRESSED IN: 23 plant structures; EXPRESSED DURING: 13 growth stages; CONTAINS InterPro DOMAIN/s: Protein kinase, ATP binding site (InterPro:IPR017441), Protein kinase, catalytic domain (InterPr…	5.7	4.5	5.1	5.7	3.2	2.1	4.1	4.34286
30.2.12	signalling.receptor kinases.leucine rich repeat XII	orange1.1t03893	Transcript	(at3g47570 : 481.0) Leucine-rich repeat protein kinase family protein; FUNCTIONS IN: protein serine/threonine kinase activity, kinase activity, ATP binding; INVOLVED IN: transmembrane receptor protein tyrosine kinase signaling pathway, protein amino acid phosphorylation; LOCATED IN: plasma membrane; EXPRESSED IN: 13 plant structures; EXPRESSED DURING: 8 growth stages; CONTAINS InterPro DOMAIN/s: …	-5.6	-3.1	-3.5	-5.5	-4.8	-4.4	-4.9	-4.54286
30.2.13	signalling.receptor kinases.leucine rich repeat XIII	cs5g04310	Transcript	(at5g62710 : 258.0) Leucine-rich repeat protein kinase family protein; FUNCTIONS IN: protein serine/threonine kinase activity, protein kinase activity, ATP binding; INVOLVED IN: protein amino acid phosphorylation; LOCATED IN: endomembrane system; EXPRESSED IN: 21 plant structures; EXPRESSED DURING: 13 growth stages; CONTAINS InterPro DOMAIN/s: Protein kinase, ATP binding site (InterPro:IPR017441)…	-2.1	-3	-3	-2.3	-2.1	-2.5	-2.1	-2.44286
30.2.14	signalling.receptor kinases.leucine rich repeat XIV	cs4g01330	Transcript	(at5g51350 : 900.0) Leucine-rich repeat transmembrane protein kinase family protein; FUNCTIONS IN: protein serine/threonine kinase activity, kinase activity, ATP binding; INVOLVED IN: transmembrane receptor protein tyrosine kinase signaling pathway, protein amino acid phosphorylation; LOCATED IN: plasma membrane; EXPRESSED IN: 22 plant structures; EXPRESSED DURING: 13 growth stages; CONTAINS Inte…	-3.5	-4	-3.9	-3.2	-2.8	-3.1	-2.9	-3.34286
30.2.17	signalling.receptor kinases.DUF 26	cs1g01170	Transcript	(p10978|polx_tobac : 361.0) Retrovirus-related Pol polyprotein from transposon TNT 1-94 [Includes: Protease (EC 3.4.23.-); Reverse transcriptase (EC 2.7.7.49); Endonuclease] - Nicotiana tabacum (Common tobacco) & (gnl|cdd|34653 : 173.0) no description available & (at4g23160 : 138.0) Encodes a cysteine-rich receptor-like protein kinase.; cysteine-rich RLK (RECEPTOR-like protein kinase) 8 (CRK8); F…	2.1	3.9	2.7	2.2	2.4	2.9	2.6	2.68571
30.2.17	signalling.receptor kinases.DUF 26	cs2g17260	Transcript	(at2g01660 : 295.0) Encodes a plasmodesmal protein that may be involved in the intercellular movement of molecules through the plasmodesmata. The protein has two DUF26 domains and a single transmembrane domain.; plasmodesmata-located protein 6 (PDLP6); CONTAINS InterPro DOMAIN/s: Protein of unknown function DUF26 (InterPro:IPR002902); BEST Arabidopsis thaliana protein match is: plasmodesmata-loca…	-2.9	-3.2	-2.9	-2.5	-3	-3.4	-2.7	-2.94286
30.2.17	signalling.receptor kinases.DUF 26	cs3g09730	Transcript	(p10978|polx_tobac : 464.0) Retrovirus-related Pol polyprotein from transposon TNT 1-94 [Includes: Protease (EC 3.4.23.-); Reverse transcriptase (EC 2.7.7.49); Endonuclease] - Nicotiana tabacum (Common tobacco) & (at4g23160 : 275.0) Encodes a cysteine-rich receptor-like protein kinase.; cysteine-rich RLK (RECEPTOR-like protein kinase) 8 (CRK8); FUNCTIONS IN: kinase activity; INVOLVED IN: protein …	-2.4	-2.4	-2.8	-2.2	-3.3	-2.7	-3.2	-2.71429
30.2.18	signalling.receptor kinases.extensin	cs2g15320	Transcript	(at3g58690 : 152.0) Protein kinase superfamily protein; FUNCTIONS IN: kinase activity; INVOLVED IN: protein amino acid phosphorylation; LOCATED IN: plasma membrane; EXPRESSED IN: 23 plant structures; EXPRESSED DURING: 13 growth stages; CONTAINS InterPro DOMAIN/s: Protein kinase, ATP binding site (InterPro:IPR017441), Serine/threonine-protein kinase domain (InterPro:IPR002290), Serine/threonine-pr…	-2.6	-2.9	-2.9	-2.2	-2.3	-2.5	-2.4	-2.54286
30.2.19	signalling.receptor kinases.legume-lectin	cs8g12370	Transcript	(at5g10530 : 499.0) Concanavalin A-like lectin protein kinase family protein; FUNCTIONS IN: kinase activity; INVOLVED IN: protein amino acid phosphorylation; LOCATED IN: endomembrane system; EXPRESSED IN: root; CONTAINS InterPro DOMAIN/s: Legume lectin, beta chain (InterPro:IPR001220), Protein kinase, ATP binding site (InterPro:IPR017441), Serine/threonine-protein kinase-like domain (InterPro:IPR…	5.3	7	6.4	3.8	3	2.7	3.8	4.57143
30.2.21	signalling.receptor kinases.lysine motif	cs1g15820	Transcript	(at1g51940 : 241.0) protein kinase family protein / peptidoglycan-binding LysM domain-containing protein; FUNCTIONS IN: kinase activity; INVOLVED IN: protein amino acid phosphorylation, cell wall macromolecule catabolic process; LOCATED IN: endomembrane system; EXPRESSED IN: 22 plant structures; EXPRESSED DURING: 13 growth stages; CONTAINS InterPro DOMAIN/s: Protein kinase, ATP binding site (Inte…	-4	-4	-3.9	-3.2	-3	-3.2	-3.1	-3.48571
30.2.24	signalling.receptor kinases.S-locus glycoprotein like	cs2g07100	Transcript	(at4g21390 : 432.0) B120; FUNCTIONS IN: protein serine/threonine kinase activity, sugar binding, protein kinase activity, ATP binding; INVOLVED IN: protein amino acid phosphorylation, recognition of pollen; LOCATED IN: plasma membrane; EXPRESSED IN: 13 plant structures; EXPRESSED DURING: 8 growth stages; CONTAINS InterPro DOMAIN/s: Curculin-like (mannose-binding) lectin (InterPro:IPR001480), PAN-…	3.5	5.1	5	2.7	2.3	4.9	2.1	3.65714
30.2.24	signalling.receptor kinases.S-locus glycoprotein like	cs4g11370	Transcript	(at4g27290 : 317.0) S-locus lectin protein kinase family protein; FUNCTIONS IN: sugar binding, protein serine/threonine kinase activity, protein kinase activity, ATP binding; INVOLVED IN: protein amino acid phosphorylation, recognition of pollen; LOCATED IN: endomembrane system; CONTAINS InterPro DOMAIN/s: Curculin-like (mannose-binding) lectin (InterPro:IPR001480), Apple-like (InterPro:IPR003609…	-3.9	-4	-4.5	-3.4	-2.9	-3.5	-3.2	-3.62857
30.2.24	signalling.receptor kinases.S-locus glycoprotein like	cs4g11830	Transcript	(at4g27290 : 399.0) S-locus lectin protein kinase family protein; FUNCTIONS IN: sugar binding, protein serine/threonine kinase activity, protein kinase activity, ATP binding; INVOLVED IN: protein amino acid phosphorylation, recognition of pollen; LOCATED IN: endomembrane system; CONTAINS InterPro DOMAIN/s: Curculin-like (mannose-binding) lectin (InterPro:IPR001480), Apple-like (InterPro:IPR003609…	-3.2	-2.2	-2.8	-3.1	-2.3	-2.4	-2.5	-2.64286
30.2.25	signalling.receptor kinases.wall associated kinase	cs1g13910	Transcript	(at1g79670 : 485.0) Encodes a receptor-like kinase that does not contain an extracellular leucine-rich repeat domain. A novel type of dominant disease-resistance protein that confers resistance to a broad spectrum of Fusarium races.; RESISTANCE TO FUSARIUM OXYSPORUM 1 (RFO1); FUNCTIONS IN: kinase activity; INVOLVED IN: response to fungus; LOCATED IN: endomembrane system, integral to membrane, cel…	3	2.1	2.5	2.9	4.1	4.1	3.9	3.22857
30.2.99	signalling.receptor kinases.misc	cs2g17260	Transcript	(at2g01660 : 295.0) Encodes a plasmodesmal protein that may be involved in the intercellular movement of molecules through the plasmodesmata. The protein has two DUF26 domains and a single transmembrane domain.; plasmodesmata-located protein 6 (PDLP6); CONTAINS InterPro DOMAIN/s: Protein of unknown function DUF26 (InterPro:IPR002902); BEST Arabidopsis thaliana protein match is: plasmodesmata-loca…	-2.9	-3.2	-2.9	-2.5	-3	-3.4	-2.7	-2.94286
30.2.99	signalling.receptor kinases.misc	cs5g13820	Transcript	(at3g05660 : 285.0) receptor like protein 33 (RLP33); FUNCTIONS IN: kinase activity; INVOLVED IN: signal transduction, defense response; LOCATED IN: chloroplast; EXPRESSED IN: 10 plant structures; EXPRESSED DURING: 10 growth stages; CONTAINS InterPro DOMAIN/s: Leucine-rich repeat, typical subtype (InterPro:IPR003591), Leucine-rich repeat-containing N-terminal domain, type 2 (InterPro:IPR013210), …	-3.9	-3.6	-3.6	-4.2	-3.3	-3.5	-3.3	-3.62857
30.2.99	signalling.receptor kinases.misc	cs9g14060	Transcript	(at5g06940 : 852.0) Leucine-rich repeat receptor-like protein kinase family protein; FUNCTIONS IN: kinase activity; INVOLVED IN: protein amino acid phosphorylation; LOCATED IN: endomembrane system; EXPRESSED IN: 15 plant structures; EXPRESSED DURING: 6 growth stages; CONTAINS InterPro DOMAIN/s: Protein kinase, catalytic domain (InterPro:IPR000719), Leucine-rich repeat-containing N-terminal domain…	-4.4	-4.3	-4.3	-4.3	-3.2	-3.6	-3.3	-3.91429
30.3	signalling.calcium	cs1g18400	Transcript	(at4g33000 : 80.9) Encodes a member of the calcineurin B-like calcium sensor gene family. Mediates salt tolerance by regulating ion homeostasis in Arabidopsis.; calcineurin B-like protein 10 (CBL10); CONTAINS InterPro DOMAIN/s: Recoverin (InterPro:IPR001125), EF-HAND 2 (InterPro:IPR018249), Calcineurin B protein (InterPro:IPR015757), EF-hand-like domain (InterPro:IPR011992), Calcium-binding EF-ha…	-3.1	-3.3	-2.9	-2.1	-2.6	-2.6	-2.5	-2.72857
30.3	signalling.calcium	cs5g30640	Transcript	(at3g63380 : 1383.0) ATPase E1-E2 type family protein / haloacid dehalogenase-like hydrolase family protein; FUNCTIONS IN: calcium-transporting ATPase activity, calmodulin binding; INVOLVED IN: calcium ion transport, cation transport, metabolic process, ATP biosynthetic process; LOCATED IN: membrane; EXPRESSED IN: 11 plant structures; EXPRESSED DURING: LP.06 six leaves visible, LP.04 four leaves …	4.4	5.4	4.2	3.5	2.8	3.8	2.5	3.8
30.3	signalling.calcium	cs6g17020	Transcript	(at2g41140 : 218.0) Encodes CDPK-related kinase 1 (CRK1).; CDPK-related kinase 1 (CRK1); FUNCTIONS IN: calcium-dependent protein serine/threonine phosphatase activity, calmodulin-dependent protein kinase activity, kinase activity, calcium ion binding; INVOLVED IN: protein amino acid phosphorylation, N-terminal protein myristoylation; LOCATED IN: plasma membrane; EXPRESSED IN: 22 plant structures;…	-3	-4	-3.3	-2.4	-3.2	-3.5	-3.1	-3.21429
30.3	signalling.calcium	cs7g01140	Transcript	(at2g44310 : 227.0) Calcium-binding EF-hand family protein; FUNCTIONS IN: calcium ion binding; INVOLVED IN: biological_process unknown; LOCATED IN: cellular_component unknown; EXPRESSED IN: 23 plant structures; EXPRESSED DURING: 14 growth stages; CONTAINS InterPro DOMAIN/s: EF-Hand 1, calcium-binding site (InterPro:IPR018247), EF-HAND 2 (InterPro:IPR018249), EF-hand-like domain (InterPro:IPR01199…	-2.8	-3	-3.2	-2.7	-3.7	-3.1	-2.6	-3.01429
30.3	signalling.calcium	cs7g15740	Transcript	(at1g64850 : 128.0) Calcium-binding EF hand family protein; CONTAINS InterPro DOMAIN/s: EF-HAND 2 (InterPro:IPR018249); BEST Arabidopsis thaliana protein match is: unknown protein (TAIR:AT4G37445.1); Has 71 Blast hits to 71 proteins in 15 species: Archae - 0; Bacteria - 0; Metazoa - 0; Fungi - 0; Plants - 71; Viruses - 0; Other Eukaryotes - 0 (source: NCBI BLink). & (reliability: 256.0) & (origin…	-3.4	-3.9	-4.3	-2.8	-4.2	-4.7	-4.2	-3.92857
30.3	signalling.calcium	cs9g14610	Transcript	(at5g62390 : 142.0) A member of Arabidopsis BAG (Bcl-2-associated athanogene) proteins, plant homologs of mammalian regulators of apoptosis. Plant BAG proteins are multi-functional and remarkably similar to their animal counterparts, as they regulate apoptotic-like processes ranging from pathogen attack, to abiotic stress, to plant development. Localized to the ER. Necessary for the proper mainte…	-2	-3.3	-2.6	-2.2	-3.1	-3	-2.8	-2.71429
30.4	signalling.phosphinositides	cs6g19820	Transcript	(at2g03890 : 768.0) Phosphoinositide kinase which undergo autophosphorylation and phosphorylate serine/threonine residues of protein substrates. Contains phosphoinositide 3/4-kinase and ubiquitin-like domains.; phosphoinositide 4-kinase gamma 7 (PI4K GAMMA 7); FUNCTIONS IN: inositol or phosphatidylinositol kinase activity; LOCATED IN: cellular_component unknown; EXPRESSED IN: 23 plant structures;…	-4.1	-3.6	-3.3	-3.8	-3.9	-2.7	-3.9	-3.61429
30.4	signalling.phosphinositides	cs7g25860	Transcript	(at2g03890 : 680.0) Phosphoinositide kinase which undergo autophosphorylation and phosphorylate serine/threonine residues of protein substrates. Contains phosphoinositide 3/4-kinase and ubiquitin-like domains.; phosphoinositide 4-kinase gamma 7 (PI4K GAMMA 7); FUNCTIONS IN: inositol or phosphatidylinositol kinase activity; LOCATED IN: cellular_component unknown; EXPRESSED IN: 23 plant structures;…	-2.6	-2.5	-2.2	-2.8	-3.1	-2.6	-2.8	-2.65714
30.5	signalling.G-proteins	cs7g16860	Transcript	(at3g07410 : 178.0) RAB GTPase homolog A5B (RABA5b); FUNCTIONS IN: GTP binding; INVOLVED IN: protein transport, small GTPase mediated signal transduction; LOCATED IN: plasma membrane; EXPRESSED IN: 22 plant structures; EXPRESSED DURING: 12 growth stages; CONTAINS InterPro DOMAIN/s: Ras GTPase (InterPro:IPR001806), Small GTP-binding protein (InterPro:IPR005225), Small GTPase (InterPro:IPR020851), …	-3.7	-4	-3.9	-3.9	-3.3	-3.1	-3.4	-3.61429
30.8	signalling.misc	cs9g04440	Transcript	(at4g15800 : 129.0) Member of a diversely expressed predicted peptide family showing sequence similarity to tobacco Rapid Alkalinization Factor (RALF), and is believed to play an essential role in the physiology of Arabidopsis. Consists of a single exon and is characterized by a conserved C-terminal motif and N-terminal signal peptide.; ralf-like 33 (RALFL33); CONTAINS InterPro DOMAIN/s: Rapid AL…	-2.2	-2.1	-2.9	-2.2	-4	-3.9	-2.6	-2.84286
30.11	signalling.light	cs1g13540	Transcript	(at1g52770 : 329.0) Phototropic-responsive NPH3 family protein; FUNCTIONS IN: signal transducer activity; INVOLVED IN: response to light stimulus; LOCATED IN: cellular_component unknown; EXPRESSED IN: 13 plant structures; EXPRESSED DURING: 12 growth stages; CONTAINS InterPro DOMAIN/s: NPH3 (InterPro:IPR004249); BEST Arabidopsis thaliana protein match is: Phototropic-responsive NPH3 family protein…	-3.9	-3.8	-4.1	-4	-3	-3.3	-3.1	-3.6
30.11	signalling.light	cs1g15390	Transcript	(at2g22670 : 125.0) IAA8 (IAA8) gene is auxin inducible.; indoleacetic acid-induced protein 8 (IAA8); CONTAINS InterPro DOMAIN/s: Aux/IAA-ARF-dimerisation (InterPro:IPR011525), AUX/IAA protein (InterPro:IPR003311); BEST Arabidopsis thaliana protein match is: indole-3-acetic acid inducible 9 (TAIR:AT5G65670.2). & (q5z749|iaa21_orysa : 119.0) Auxin-responsive protein IAA21 (Indoleacetic acid-induce…	-2.7	-4.2	-2.1	-3	-3.5	-3.4	-3.4	-3.18571
30.11	signalling.light	cs1g21880	Transcript	(at5g67385 : 292.0) Phototropic-responsive NPH3 family protein; FUNCTIONS IN: signal transducer activity; INVOLVED IN: response to light stimulus; CONTAINS InterPro DOMAIN/s: NPH3 (InterPro:IPR004249), BTB/POZ fold (InterPro:IPR011333), BTB/POZ-like (InterPro:IPR000210); BEST Arabidopsis thaliana protein match is: Phototropic-responsive NPH3 family protein (TAIR:AT3G49970.1); Has 920 Blast hits t…	-3.7	-3.5	-3.8	-2.9	-2.8	-3.2	-3	-3.27143
30.11	signalling.light	cs9g10310	Transcript	(at3g23290 : 219.0) LIGHT SENSITIVE HYPOCOTYLS 4 (LSH4); CONTAINS InterPro DOMAIN/s: Protein of unknown function DUF640 (InterPro:IPR006936); BEST Arabidopsis thaliana protein match is: Protein of unknown function (DUF640) (TAIR:AT2G31160.1); Has 30201 Blast hits to 17322 proteins in 780 species: Archae - 12; Bacteria - 1396; Metazoa - 17338; Fungi - 3422; Plants - 5037; Viruses - 0; Other Eukary…	-2.5	-3.8	-3.8	-2.7	-2.9	-3.7	-2.7	-3.15714
31.1	cell.organisation	cs2g24640	Transcript	(at3g01750 : 359.0) Ankyrin repeat family protein; CONTAINS InterPro DOMAIN/s: Ankyrin repeat-containing domain (InterPro:IPR020683), Ankyrin repeat (InterPro:IPR002110); BEST Arabidopsis thaliana protein match is: Ankyrin repeat family protein (TAIR:AT3G04140.1); Has 30372 Blast hits to 15038 proteins in 745 species: Archae - 53; Bacteria - 2422; Metazoa - 15116; Fungi - 2165; Plants - 2906; Vir…	-2.8	-3.8	-3.1	-2	-2.8	-3.2	-2.5	-2.88571
31.1	cell.organisation	cs3g18360	Transcript	(at1g35720 : 344.0) Encodes a member of the annexin gene family, a diverse, multigene family of calcium-dependent, membrane-binding proteins. The protein was determined to have peroxidase activity. This activity is thought to be dependent on the presence of post-translational modifications (most likely phosphorylation). The protein was shown to be present as a mixture of monomer and homodimer. Th…	-2.9	-4.6	-4.1	-3.1	-5.8	-5.2	-3.9	-4.22857
31.1	cell.organisation	orange1.1t04316	Transcript	(at4g10720 : 204.0) Ankyrin repeat family protein; INVOLVED IN: biological_process unknown; LOCATED IN: cellular_component unknown; CONTAINS InterPro DOMAIN/s: Ankyrin repeat-containing domain (InterPro:IPR020683), Ankyrin repeat (InterPro:IPR002110); BEST Arabidopsis thaliana protein match is: Ankyrin repeat family protein (TAIR:AT5G54620.1); Has 21804 Blast hits to 10802 proteins in 484 species…	-2.5	-3.7	-3.1	-3.3	-2.6	-2.5	-2.8	-2.92857
31.1	cell.organisation	orange1.1t04318	Transcript	(at4g10720 : 204.0) Ankyrin repeat family protein; INVOLVED IN: biological_process unknown; LOCATED IN: cellular_component unknown; CONTAINS InterPro DOMAIN/s: Ankyrin repeat-containing domain (InterPro:IPR020683), Ankyrin repeat (InterPro:IPR002110); BEST Arabidopsis thaliana protein match is: Ankyrin repeat family protein (TAIR:AT5G54620.1); Has 21804 Blast hits to 10802 proteins in 484 species…	-2.9	-3.9	-3.2	-3.7	-3	-2.3	-3.1	-3.15714
31.1	cell.organisation	orange1.1t04319	Transcript	(at5g54620 : 182.0) Ankyrin repeat family protein; CONTAINS InterPro DOMAIN/s: Ankyrin repeat-containing domain (InterPro:IPR020683), Ankyrin repeat (InterPro:IPR002110); BEST Arabidopsis thaliana protein match is: ankyrin (TAIR:AT5G54610.1); Has 1807 Blast hits to 1807 proteins in 277 species: Archae - 0; Bacteria - 0; Metazoa - 736; Fungi - 347; Plants - 385; Viruses - 0; Other Eukaryotes - 339…	-2.3	-3.4	-3.1	-3	-2.7	-2.8	-2.5	-2.82857
31.1.1.2	cell.organisation.cytoskeleton.mikrotubuli	cs3g16600	Transcript	(p46259|tba1_pea : 408.0) Tubulin alpha-1 chain - Pisum sativum (Garden pea) & (at4g14960 : 406.0) Encodes an alpha-tubulin isoform required for right handed helical growth.; TUA6; FUNCTIONS IN: protein binding, structural constituent of cytoskeleton; INVOLVED IN: response to salt stress, microtubule cytoskeleton organization, cellular response to gravity; LOCATED IN: in 8 components; EXPRESSED I…	-3	-3.1	-3.1	-3.6	-2.7	-3.1	-2.8	-3.05714
31.1.1.2	cell.organisation.cytoskeleton.mikrotubuli	cs9g17330	Transcript	(at5g23860 : 416.0) beta-tubulin, preferentially expressed in endodermal and phloem cells of primary roots and in the vascular tissues of leaves, stems, and flowers.; tubulin beta 8 (TUB8); CONTAINS InterPro DOMAIN/s: Beta tubulin (InterPro:IPR002453), Tubulin (InterPro:IPR000217), Tubulin/FtsZ, GTPase domain (InterPro:IPR003008), Tubulin/FtsZ, N-terminal (InterPro:IPR019746), Tubulin/FtsZ, C-ter…	-2.7	-3	-2.1	-3.5	-2.9	-3.3	-2.9	-2.91429
31.1.1.2.5	cell.organisation.cytoskeleton.mikrotubuli.MAP70	cs2g01800	Transcript	(at4g17220 : 194.0) Encodes a microtubule associated protein (MAP70-5). Regulates secondary wall patterning in wood cells. Expressed in all tissues.; microtubule-associated proteins 70-5 (MAP70-5); CONTAINS InterPro DOMAIN/s: Myosin II heavy chain-like (InterPro:IPR009768); BEST Arabidopsis thaliana protein match is: microtubule-associated proteins 70-2 (TAIR:AT1G24764.1); Has 55887 Blast hits to…	-3.4	-3.8	-3.6	-3.6	-2.1	-2.9	-2.4	-3.11429
31.1.1.2.6	cell.organisation.cytoskeleton.mikrotubuli.MAP65	cs4g09670	Transcript	(at5g55230 : 263.0) Binds and bundles microtubules. Plays a role in stabilizing anti-parallel microtubules in the central spindle at anaphase to early cytokinesis but is not essential at the midline of the phragmoplast at later stages. The timing with which the MAP65-1 was targeted to the spindle appears to be regulated by a phosphorylation sensitive switch. Enhances microtubule polymerization, p…	-3.5	-4.6	-4.8	-3.2	-3.6	-3.7	-3.3	-3.81429
31.1.1.3	cell.organisation.cytoskeleton.Myosin	cs6g16890	Transcript	(at3g56480 : 124.0) myosin heavy chain-related; FUNCTIONS IN: molecular_function unknown; INVOLVED IN: biological_process unknown; LOCATED IN: plasma membrane; EXPRESSED IN: 22 plant structures; EXPRESSED DURING: 13 growth stages; BEST Arabidopsis thaliana protein match is: unknown protein (TAIR:AT2G40820.1); Has 486 Blast hits to 458 proteins in 133 species: Archae - 0; Bacteria - 70; Metazoa - …	-2.5	-2.7	-2.9	-2.7	-2	-2.6	-2.2	-2.51429
31.2	cell.division	cs5g11700	Transcript	(at2g18290 : 114.0) anaphase promoting complex 10 (APC10); INVOLVED IN: regulation of DNA endoreduplication, phloem or xylem histogenesis; LOCATED IN: anaphase-promoting complex; EXPRESSED IN: 23 plant structures; EXPRESSED DURING: 13 growth stages; CONTAINS InterPro DOMAIN/s: Anaphase-promoting complex, subunit 10 (InterPro:IPR004939), Anaphase-promoting complex, subunit 10, subgroup (InterPro:I…	-2.3	-2.5	-2.1	-2.2	-2.9	-2.9	-2.8	-2.52857
31.3	cell.cycle	cs7g08180	Transcript	(at1g70210 : 107.0) Encodes a D-type cyclin that physically interacts with CDC2A. Its expression is upregulated early during germination.; CYCLIN D1;1 (CYCD1;1); FUNCTIONS IN: cyclin-dependent protein kinase regulator activity; INVOLVED IN: G1 phase of mitotic cell cycle, regulation of cell cycle; LOCATED IN: nucleus; EXPRESSED IN: 23 plant structures; EXPRESSED DURING: 13 growth stages; CONTAINS…	-3.6	-3.8	-4	-2.9	-3.1	-3.4	-3.2	-3.42857
31.3.1	cell.cycle.peptidylprolyl isomerase	cs8g20210	Transcript	(at5g58710 : 106.0) Encodes cyclophilin ROC7.; rotamase CYP 7 (ROC7); FUNCTIONS IN: peptidyl-prolyl cis-trans isomerase activity; INVOLVED IN: protein folding, root development; LOCATED IN: chloroplast; EXPRESSED IN: 22 plant structures; EXPRESSED DURING: 13 growth stages; CONTAINS InterPro DOMAIN/s: Cyclophilin-like (InterPro:IPR015891), Peptidyl-prolyl cis-trans isomerase, cyclophilin-type (Int…	-2.2	-2.9	-2.9	-2.1	-4.8	-4.3	-3.5	-3.24286
31.4	cell.vesicle transport	cs6g05440	Transcript	(at3g09520 : 590.0) A member of EXO70 gene family, putative exocyst subunits, conserved in land plants. Arabidopsis thaliana contains 23 putative EXO70 genes, which can be classified into eight clusters on the phylogenetic tree.; exocyst subunit exo70 family protein H4 (EXO70H4); INVOLVED IN: exocytosis, vesicle docking involved in exocytosis; LOCATED IN: exocyst; EXPRESSED IN: stem, sperm cell, …	3.5	4.3	4.6	2.3	3.2	3.8	3.2	3.55714
33.1	development.storage proteins	cs2g10480	Transcript	(at2g39220 : 256.0) PATATIN-like protein 6 (PLP6); FUNCTIONS IN: nutrient reservoir activity; INVOLVED IN: metabolic process, lipid metabolic process; EXPRESSED IN: 22 plant structures; EXPRESSED DURING: 13 growth stages; CONTAINS InterPro DOMAIN/s: Acyl transferase/acyl hydrolase/lysophospholipase (InterPro:IPR016035), Patatin (InterPro:IPR002641); BEST Arabidopsis thaliana protein match is: pat…	-3.6	-3.3	-2.9	-3.8	-2.6	-3	-2.5	-3.1
33.2	development.late embryogenesis abundant	cs5g20510	Transcript	(at2g44060 : 417.0) Late embryogenesis abundant protein, group 2; FUNCTIONS IN: molecular_function unknown; INVOLVED IN: response to cadmium ion, response to desiccation, embryo development ending in seed dormancy; LOCATED IN: plasma membrane, membrane; EXPRESSED IN: 25 plant structures; EXPRESSED DURING: 14 growth stages; CONTAINS InterPro DOMAIN/s: Water stress and hypersensitive response domai…	-2.7	-3.9	-3.5	-3.3	-4.5	-4.1	-3.8	-3.68571
33.99	development.unspecified	cs1g01440	Transcript	(at5g10190 : 283.0) Major facilitator superfamily protein; FUNCTIONS IN: carbohydrate transmembrane transporter activity, sugar:hydrogen symporter activity; INVOLVED IN: transmembrane transport; LOCATED IN: membrane; EXPRESSED IN: 21 plant structures; EXPRESSED DURING: 13 growth stages; CONTAINS InterPro DOMAIN/s: Major facilitator superfamily (InterPro:IPR020846), Major facilitator superfamily M…	2.3	2.4	2.1	2	2.7	2.4	2.4	2.32857
33.99	development.unspecified	cs1g04840	Transcript	(at5g64700 : 93.2) nodulin MtN21 /EamA-like transporter family protein; FUNCTIONS IN: molecular_function unknown; LOCATED IN: membrane; EXPRESSED IN: 10 plant structures; EXPRESSED DURING: 4 anthesis, C globular stage, petal differentiation and expansion stage; CONTAINS InterPro DOMAIN/s: Protein of unknown function DUF6, transmembrane (InterPro:IPR000620); BEST Arabidopsis thaliana protein match…	-4.3	-3.7	-3.9	-4	-3.4	-3.5	-3.7	-3.78571
33.99	development.unspecified	cs1g21020	Transcript	(at5g65700 : 1393.0) Encodes a CLAVATA1-related receptor kinase-like protein required for both shoot and flower meristem function. Very similar to BAM2,with more than 85% a.a. identity. It has a broad expression pattern and is involved in vascular strand development in the leaf, control of leaf shape, size and symmetry, male gametophyte development and ovule specification and function. Anthers of…	-4.2	-5.5	-5.2	-3.8	-4.5	-4	-4.3	-4.5
33.99	development.unspecified	cs1g25570	Transcript	(at2g16660 : 314.0) Major facilitator superfamily protein; INVOLVED IN: response to karrikin; LOCATED IN: endomembrane system; EXPRESSED IN: 23 plant structures; EXPRESSED DURING: 13 growth stages; CONTAINS InterPro DOMAIN/s: Nodulin-like (InterPro:IPR010658), Major facilitator superfamily, general substrate transporter (InterPro:IPR016196); BEST Arabidopsis thaliana protein match is: Major facil…	2.1	2.6	7.7	4.8	2.2	2.4	4.4	3.74286
33.99	development.unspecified	cs2g05690	Transcript	(at1g28330 : 118.0) dormancy-associated protein (DRM1); dormancy-associated protein-like 1 (DYL1); FUNCTIONS IN: molecular_function unknown; INVOLVED IN: response to fructose stimulus, response to sucrose stimulus, response to glucose stimulus; LOCATED IN: cellular_component unknown; EXPRESSED IN: 22 plant structures; EXPRESSED DURING: 13 growth stages; CONTAINS InterPro DOMAIN/s: Dormancyauxin a…	-3.1	-4	-3.2	-2.4	-6.8	-3.6	-3.7	-3.82857
33.99	development.unspecified	cs2g06960	Transcript	(at1g18100 : 81.6) Encodes a member of the FT and TFL1 family of phosphatidylethanolamine-binding proteins. It is expressed in seeds and up-regulated in response to ABA. Loss of function mutants show decreased rate of germination in the presence of ABA. ABA dependent regulation is mediated by both ABI3 and ABI5. ABI5 promotes MFT expression, primarily in the radicle-hypocotyl transition zone and …	-2.6	-3.7	-3.1	-3.1	-3.1	-2	-2.8	-2.91429
33.99	development.unspecified	cs2g09620	Transcript	(at2g34680 : 130.0) isolated from differential screening of a cDNA library from auxin-treated root culture. sequence does not show homology to any known proteins and is predicted to be extracellular.; AUXIN-INDUCED IN ROOT CULTURES 9 (AIR9); INVOLVED IN: response to auxin stimulus, lateral root morphogenesis; LOCATED IN: plasma membrane; EXPRESSED IN: 23 plant structures; EXPRESSED DURING: 13 gro…	-2.7	-2.3	-2.4	-2.7	-2	-2	-2.1	-2.31429
33.99	development.unspecified	cs2g09630	Transcript	(gnl|cdd|68872 : 235.0) no description available & (at2g34680 : 107.0) isolated from differential screening of a cDNA library from auxin-treated root culture. sequence does not show homology to any known proteins and is predicted to be extracellular.; AUXIN-INDUCED IN ROOT CULTURES 9 (AIR9); INVOLVED IN: response to auxin stimulus, lateral root morphogenesis; LOCATED IN: plasma membrane; EXPRESSE…	-3.2	-2.9	-2.8	-2.8	-3	-3	-2.8	-2.92857
33.99	development.unspecified	cs2g09770	Transcript	(at2g34710 : 135.0) Dominant PHB mutations cause transformation of abaxial leaf fates into adaxial leaf fates. Encodes a member of HD-Zip family which contains homeodomain-leucine zipper domains and domain similar to a mammalian sterol binding domain. Has overlapping functions with PHAVOLUTA, REVOLUTA and CORONA.; PHABULOSA (PHB); CONTAINS InterPro DOMAIN/s: Homeobox (InterPro:IPR001356), Homeodo…	-2.7	-3.3	-2.6	-2	-2.3	-2.8	-2.3	-2.57143
33.99	development.unspecified	cs2g29700	Transcript	(at5g12330 : 108.0) A member of SHI gene family. Arabidopsis thaliana has ten members that encode proteins with a RING finger-like zinc finger motif. Despite being highly divergent in sequence, many of the SHI-related genes are partially redundant in function and synergistically promote gynoecium, stamen and leaf development in Arabidopsis. Expressed in lateral root primordia and induced by auxin…	-2.7	-2.9	-3	-2.5	-2.3	-2.6	-2.3	-2.61429
33.99	development.unspecified	cs3g15750	Transcript	(at4g24220 : 553.0) encodes a novel protein containing mammalian death domain involved in programmed cell death. Gene is expressed in vascular system and mutants carrying dominant mutation in the gene have defective vascular patterning. Gene expression is induced specifically by wounding.; VEIN PATTERNING 1 (VEP1); FUNCTIONS IN: binding, catalytic activity; INVOLVED IN: xylem and phloem pattern f…	-2.2	-3.1	-3.5	-2.1	-2.8	-3.1	-2.7	-2.78571
33.99	development.unspecified	cs3g18610	Transcript	(at1g78020 : 82.0) Protein of unknown function (DUF581); EXPRESSED IN: 23 plant structures; EXPRESSED DURING: 13 growth stages; CONTAINS InterPro DOMAIN/s: Protein of unknown function DUF581 (InterPro:IPR007650); BEST Arabidopsis thaliana protein match is: Protein of unknown function (DUF581) (TAIR:AT1G22160.1); Has 525 Blast hits to 525 proteins in 19 species: Archae - 0; Bacteria - 0; Metazoa -…	-2.2	-3.9	-3.3	-2.4	-3.1	-3.1	-2.5	-2.92857
33.99	development.unspecified	cs3g25510	Transcript	(at1g75500 : 268.0) An Arabidopsis thaliana homolog of Medicago truncatula NODULIN21 (MtN21). The gene encodes a plant-specific, predicted integral membrane protein and is a member of the Plant-Drug/Metabolite Exporter (P-DME) family (Transporter Classification number: TC 2.A.7.3).; Walls Are Thin 1 (WAT1); CONTAINS InterPro DOMAIN/s: Protein of unknown function DUF6, transmembrane (InterPro:IPR0…	-3.6	-5.5	-4	-2.2	-4	-4.3	-3.9	-3.92857
33.99	development.unspecified	cs5g04430	Transcript	(at1g74780 : 393.0) Nodulin-like / Major Facilitator Superfamily protein; INVOLVED IN: transmembrane transport; LOCATED IN: endomembrane system; EXPRESSED IN: 24 plant structures; EXPRESSED DURING: 15 growth stages; CONTAINS InterPro DOMAIN/s: Nodulin-like (InterPro:IPR010658), Major facilitator superfamily MFS-1 (InterPro:IPR011701), Major facilitator superfamily, general substrate transporter (…	-3.1	-3.6	-3.3	-2.8	-2.6	-2.9	-2.8	-3.01429
33.99	development.unspecified	cs5g09230	Transcript	(at4g12420 : 244.0) Encodes a protein of unknown function involved in directed root tip growth. It is a member of 19-member gene family and is distantly related structurally to the multiple-copper oxidases ascorbate oxidase and laccase, though it lacks the copper-binding domains. The protein is glycosylated and GPI-anchored. It is localized to the plasma membrane and the cell wall. The gene is ex…	-3	-3.5	-3.1	-3.3	-2.7	-2.7	-2.7	-3
33.99	development.unspecified	cs5g16180	Transcript	(at4g35580 : 164.0) NAC transcription factor-like 9 (NTL9); CONTAINS InterPro DOMAIN/s: No apical meristem (NAM) protein (InterPro:IPR003441); BEST Arabidopsis thaliana protein match is: NAC 014 (TAIR:AT1G33060.2). & (q7gcl7|nac74_orysa : 116.0) NAC domain-containing protein 74 (ONAC074) - Oryza sativa (Rice) & (reliability: 328.0) & (original description: no original description)	-2.6	-3.1	-2.7	-2.8	-3.4	-2.4	-3.1	-2.87143
33.99	development.unspecified	cs5g23210	Transcript	(at4g37650 : 377.0) Involved in radial organization of the root and shoot axial organs. Essential for normal shoot gravitropism. The protein moves in a highly specific manner from the cells of the stele in which it is synthesized outward. Movement requires sequences within the GRAS and VHIID domains.; SHORT ROOT (SHR); CONTAINS InterPro DOMAIN/s: Transcription factor GRAS (InterPro:IPR005202); BE…	-2.9	-2.5	-2.6	-2.7	-2	-2.7	-2.2	-2.51429
33.99	development.unspecified	cs5g28040	Transcript	(gnl|cdd|68872 : 239.0) no description available & (at4g32551 : 98.2) LEUNIG regulates floral organ identity,gynoecium and ovule development. Negatively regulates AGAMOUS . Encodes a glutamine-rich protein with seven WD repeats similar to transcriptional corepressors.; LEUNIG (LUG); FUNCTIONS IN: transcription repressor activity, protein heterodimerization activity; INVOLVED IN: flower developmen…	-3.6	-3.5	-4.2	-2.8	-3.4	-3.4	-3.1	-3.42857
33.99	development.unspecified	cs6g09800	Transcript	(at1g06920 : 114.0) ovate family protein 4 (OFP4); CONTAINS InterPro DOMAIN/s: Protein of unknown function DUF623 (InterPro:IPR006458); BEST Arabidopsis thaliana protein match is: ovate family protein 2 (TAIR:AT2G30400.1); Has 524 Blast hits to 514 proteins in 51 species: Archae - 0; Bacteria - 6; Metazoa - 52; Fungi - 2; Plants - 429; Viruses - 0; Other Eukaryotes - 35 (source: NCBI BLink). & (r…	-3	-3.8	-3.8	-3.1	-2.7	-3.3	-2.8	-3.21429
33.99	development.unspecified	cs6g16680	Transcript	(at5g07050 : 104.0) nodulin MtN21 /EamA-like transporter family protein; LOCATED IN: membrane; CONTAINS InterPro DOMAIN/s: Protein of unknown function DUF6, transmembrane (InterPro:IPR000620); BEST Arabidopsis thaliana protein match is: nodulin MtN21 /EamA-like transporter family protein (TAIR:AT2G40900.1); Has 30201 Blast hits to 17322 proteins in 780 species: Archae - 12; Bacteria - 1396; Metaz…	-3.3	-3.1	-2.8	-3.4	-2	-2.2	-2.1	-2.7
33.99	development.unspecified	cs7g17600	Transcript	(at2g43000 : 153.0) NAC domain containing protein 42 (NAC042); FUNCTIONS IN: sequence-specific DNA binding transcription factor activity; INVOLVED IN: multicellular organismal development, regulation of transcription; LOCATED IN: cellular_component unknown; EXPRESSED IN: 9 plant structures; EXPRESSED DURING: 6 growth stages; CONTAINS InterPro DOMAIN/s: No apical meristem (NAM) protein (InterPro:I…	-4.9	-4.4	-4.6	-4.5	-3.6	-3.7	-3.6	-4.18571
33.99	development.unspecified	cs7g22420	Transcript	(at5g07680 : 84.7) NAC domain containing protein 80 (NAC080); FUNCTIONS IN: sequence-specific DNA binding transcription factor activity; INVOLVED IN: multicellular organismal development, regulation of transcription; LOCATED IN: cellular_component unknown; EXPRESSED IN: 12 plant structures; EXPRESSED DURING: LP.04 four leaves visible, 4 anthesis, C globular stage, petal differentiation and expans…	-5	-4.9	-4.5	-4.9	-4	-3.9	-4.3	-4.5
33.99	development.unspecified	cs7g22430	Transcript	(at5g07680 : 91.7) NAC domain containing protein 80 (NAC080); FUNCTIONS IN: sequence-specific DNA binding transcription factor activity; INVOLVED IN: multicellular organismal development, regulation of transcription; LOCATED IN: cellular_component unknown; EXPRESSED IN: 12 plant structures; EXPRESSED DURING: LP.04 four leaves visible, 4 anthesis, C globular stage, petal differentiation and expans…	-4.3	-4.1	-4.2	-4.2	-3.8	-4.1	-4	-4.1
33.99	development.unspecified	cs7g22450	Transcript	(at5g07680 : 91.7) NAC domain containing protein 80 (NAC080); FUNCTIONS IN: sequence-specific DNA binding transcription factor activity; INVOLVED IN: multicellular organismal development, regulation of transcription; LOCATED IN: cellular_component unknown; EXPRESSED IN: 12 plant structures; EXPRESSED DURING: LP.04 four leaves visible, 4 anthesis, C globular stage, petal differentiation and expans…	-4.6	-4.5	-4.5	-4.5	-4.1	-4.4	-4.4	-4.42857
33.99	development.unspecified	cs8g01410	Transcript	(at2g17230 : 342.0) EXORDIUM like 5 (EXL5); FUNCTIONS IN: molecular_function unknown; INVOLVED IN: biological_process unknown; LOCATED IN: endomembrane system; EXPRESSED IN: 22 plant structures; EXPRESSED DURING: 13 growth stages; CONTAINS InterPro DOMAIN/s: Phosphate-induced protein 1 (InterPro:IPR006766); BEST Arabidopsis thaliana protein match is: EXORDIUM like 1 (TAIR:AT2G35150.1); Has 402 Bl…	-3	-2.5	-2.8	-2.7	-2.9	-3.3	-2.7	-2.84286
33.99	development.unspecified	cs8g02840	Transcript	(at2g16660 : 541.0) Major facilitator superfamily protein; INVOLVED IN: response to karrikin; LOCATED IN: endomembrane system; EXPRESSED IN: 23 plant structures; EXPRESSED DURING: 13 growth stages; CONTAINS InterPro DOMAIN/s: Nodulin-like (InterPro:IPR010658), Major facilitator superfamily, general substrate transporter (InterPro:IPR016196); BEST Arabidopsis thaliana protein match is: Major facil…	-2.4	-3.5	-2.6	-2.8	-3.1	-4.1	-2.8	-3.04286
33.99	development.unspecified	cs9g07160	Transcript	(at3g22550 : 202.0) Protein of unknown function (DUF581); CONTAINS InterPro DOMAIN/s: Protein of unknown function DUF581 (InterPro:IPR007650); BEST Arabidopsis thaliana protein match is: Protein of unknown function (DUF581) (TAIR:AT3G63210.1); Has 558 Blast hits to 549 proteins in 19 species: Archae - 0; Bacteria - 0; Metazoa - 0; Fungi - 0; Plants - 558; Viruses - 0; Other Eukaryotes - 0 (source…	-5.5	-5.2	-4.9	-4.5	-4.4	-4.6	-4.4	-4.78571
33.99	development.unspecified	cs9g11050	Transcript	(at1g04770 : 149.0) Tetratricopeptide repeat (TPR)-like superfamily protein; FUNCTIONS IN: binding; INVOLVED IN: biological_process unknown; EXPRESSED IN: 23 plant structures; EXPRESSED DURING: 13 growth stages; CONTAINS InterPro DOMAIN/s: Tetratricopeptide TPR-1 (InterPro:IPR001440), Tetratricopeptide-like helical (InterPro:IPR011990), Tetratricopeptide repeat-containing (InterPro:IPR013026), Te…	-4.5	-3.2	-4.7	-4.3	-3.7	-3.5	-3.8	-3.95714
33.99	development.unspecified	orange1.1t00778	Transcript	(at2g41380 : 246.0) S-adenosyl-L-methionine-dependent methyltransferases superfamily protein; FUNCTIONS IN: methyltransferase activity; INVOLVED IN: response to cadmium ion; LOCATED IN: mitochondrion; EXPRESSED IN: 12 plant structures; EXPRESSED DURING: LP.04 four leaves visible, 4 anthesis, petal differentiation and expansion stage; CONTAINS InterPro DOMAIN/s: Methyltransferase type 11 (InterPro…	5.6	6.1	6.2	4.9	2.6	2	3.2	4.37143
33.99	development.unspecified	orange1.1t00787	Transcript	(at2g41380 : 244.0) S-adenosyl-L-methionine-dependent methyltransferases superfamily protein; FUNCTIONS IN: methyltransferase activity; INVOLVED IN: response to cadmium ion; LOCATED IN: mitochondrion; EXPRESSED IN: 12 plant structures; EXPRESSED DURING: LP.04 four leaves visible, 4 anthesis, petal differentiation and expansion stage; CONTAINS InterPro DOMAIN/s: Methyltransferase type 11 (InterPro…	5.3	6	6.1	4.6	2.5	2.2	3.1	4.25714
34.1	transport.p- and v-ATPases	cs2g28030	Transcript	(at3g27870 : 686.0) ATPase E1-E2 type family protein / haloacid dehalogenase-like hydrolase family protein; FUNCTIONS IN: ATPase activity, coupled to transmembrane movement of ions, phosphorylative mechanism; INVOLVED IN: metabolic process, ATP biosynthetic process, phospholipid transport; LOCATED IN: integral to membrane, membrane; EXPRESSED IN: 22 plant structures; EXPRESSED DURING: 14 growth s…	-2.3	-2.9	-2.1	-2	-2.9	-2.8	-2.5	-2.5
34.1	transport.p- and v-ATPases	cs5g04360	Transcript	(q08436|pma3_nicpl : 206.0) Plasma membrane ATPase 3 (EC 3.6.3.6) (Proton pump 3) - Nicotiana plumbaginifolia (Leadwort-leaved tobacco) & (at5g62670 : 204.0) H(+)-ATPase 11 (HA11); FUNCTIONS IN: ATPase activity; INVOLVED IN: cation transport, metabolic process, ATP biosynthetic process; LOCATED IN: plasma membrane, membrane; EXPRESSED IN: 26 plant structures; EXPRESSED DURING: 14 growth stages; C…	-2.3	-3	-2.7	-2.1	-3.3	-3.4	-3	-2.82857
34.1.2	transport.p- and v-ATPases.H+-exporting ATPase	cs5g04360	Transcript	(q08436|pma3_nicpl : 206.0) Plasma membrane ATPase 3 (EC 3.6.3.6) (Proton pump 3) - Nicotiana plumbaginifolia (Leadwort-leaved tobacco) & (at5g62670 : 204.0) H(+)-ATPase 11 (HA11); FUNCTIONS IN: ATPase activity; INVOLVED IN: cation transport, metabolic process, ATP biosynthetic process; LOCATED IN: plasma membrane, membrane; EXPRESSED IN: 26 plant structures; EXPRESSED DURING: 14 growth stages; C…	-2.3	-3	-2.7	-2.1	-3.3	-3.4	-3	-2.82857
34.2	transport.sugars	cs4g16110	Transcript	(at1g67300 : 83.6) Major facilitator superfamily protein; FUNCTIONS IN: carbohydrate transmembrane transporter activity, sugar:hydrogen symporter activity; INVOLVED IN: transport, transmembrane transport; LOCATED IN: integral to membrane, membrane; EXPRESSED IN: 22 plant structures; EXPRESSED DURING: 13 growth stages; CONTAINS InterPro DOMAIN/s: Sugar transporter, conserved site (InterPro:IPR0058…	-2.2	-3	-2.2	-2.1	-3.6	-3.1	-3.2	-2.77143
34.2	transport.sugars	cs8g18970	Transcript	(at5g59250 : 168.0) Major facilitator superfamily protein; FUNCTIONS IN: carbohydrate transmembrane transporter activity, sugar:hydrogen symporter activity; INVOLVED IN: transport, transmembrane transport; LOCATED IN: chloroplast, membrane, chloroplast envelope; EXPRESSED IN: 21 plant structures; EXPRESSED DURING: 13 growth stages; CONTAINS InterPro DOMAIN/s: Sugar transporter, conserved site (In…	-3.1	-3.1	-3.3	-2.9	-2.3	-2.2	-2.5	-2.77143
34.2	transport.sugars	cs9g06620	Transcript	(at5g26340 : 385.0) Encodes a protein with high affinity, hexose-specific/H+ symporter activity. The activity of the transporter appears to be negatively regulated by phosphorylation. Importantly, microarray analysis, as well as the study of the expression of this gene in mutants involved in programmed cell death (PCD) demonstrated a tight correlation between this gene's expression and PCD.; MSS1…	5	5.3	5.4	4.6	2.1	2.6	3.6	4.08571
34.3	transport.amino acids	cs3g20070	Transcript	(at1g77380 : 531.0) Amino acid permease which transports basic amino acids.; amino acid permease 3 (AAP3); CONTAINS InterPro DOMAIN/s: Amino acid transporter, transmembrane (InterPro:IPR013057); BEST Arabidopsis thaliana protein match is: amino acid permease 2 (TAIR:AT5G09220.1); Has 2346 Blast hits to 2332 proteins in 227 species: Archae - 0; Bacteria - 15; Metazoa - 394; Fungi - 322; Plants - 1…	-3.7	-4.6	-4	-4.1	-3.8	-2	-3.8	-3.71429
34.3	transport.amino acids	cs5g11210	Transcript	(at2g41190 : 185.0) Transmembrane amino acid transporter family protein; FUNCTIONS IN: amino acid transmembrane transporter activity; INVOLVED IN: amino acid transport; LOCATED IN: plasma membrane, membrane; EXPRESSED IN: 24 plant structures; EXPRESSED DURING: 13 growth stages; CONTAINS InterPro DOMAIN/s: Amino acid transporter, transmembrane (InterPro:IPR013057); BEST Arabidopsis thaliana protei…	-2.9	-2.7	-2.8	-2.5	-3	-2.7	-2.7	-2.75714
34.3	transport.amino acids	cs5g14490	Transcript	(at1g17120 : 780.0) Encodes a member of the cationic amino acid transporter (CAT) subfamily of amino acid polyamine choline transporters. Does not mediate efficient uptake of basic amino acids in yeast or Xenopus systems but can transport neutral and acidic amino acid analogs.; cationic amino acid transporter 8 (CAT8); FUNCTIONS IN: cationic amino acid transmembrane transporter activity; INVOLVED…	-2.7	-3	-3.3	-2.4	-2.4	-2.7	-2.3	-2.68571
34.3	transport.amino acids	cs7g12950	Transcript	(at1g25530 : 237.0) Transmembrane amino acid transporter family protein; CONTAINS InterPro DOMAIN/s: Amino acid transporter, transmembrane (InterPro:IPR013057); BEST Arabidopsis thaliana protein match is: lysine histidine transporter 1 (TAIR:AT5G40780.1); Has 3229 Blast hits to 3219 proteins in 255 species: Archae - 4; Bacteria - 28; Metazoa - 882; Fungi - 529; Plants - 1538; Viruses - 0; Other E…	-3	-4	-3.5	-2.5	-3.1	-3.4	-2.8	-3.18571
34.3	transport.amino acids	cs8g02010	Transcript	(at1g47670 : 330.0) Transmembrane amino acid transporter family protein; FUNCTIONS IN: amino acid transmembrane transporter activity; INVOLVED IN: amino acid transport; LOCATED IN: plasma membrane, membrane; EXPRESSED IN: 20 plant structures; EXPRESSED DURING: 13 growth stages; CONTAINS InterPro DOMAIN/s: Amino acid transporter, transmembrane (InterPro:IPR013057); BEST Arabidopsis thaliana protei…	3.9	6.4	5.5	2.6	2.9	2.1	3.1	3.78571
34.5	transport.ammonium	cs6g08950	Transcript	(at2g38290 : 345.0) encodes a high-affinity ammonium transporter, which is expressed in shoot and root. Expression in root and shoot is under nitrogen and carbon dioxide regulation, respectively.; ammonium transporter 2 (AMT2); FUNCTIONS IN: ammonium transmembrane transporter activity, high affinity secondary active ammonium transmembrane transporter activity; INVOLVED IN: ammonium transport, res…	4.4	4.7	4.8	3.7	2.4	2.8	3.1	3.7
34.5	transport.ammonium	orange1.1t03479	Transcript	(at4g13510 : 531.0) Encodes a plasma membrane localized ammonium transporter. Contains a cytosolic trans-activation domain essential for ammonium uptake.; ammonium transporter 1;1 (AMT1;1); FUNCTIONS IN: ammonium transmembrane transporter activity; INVOLVED IN: ammonium transport, transport, protein polymerization, response to karrikin; LOCATED IN: nucleus, plasma membrane, membrane; EXPRESSED IN…	4.1	3.6	3.6	3.4	2.4	3.2	2.5	3.25714
34.6	transport.sulphate	cs3g18660	Transcript	(at1g77990 : 173.0) cDNA encoding a sulfate transporter.; AST56; FUNCTIONS IN: sulfate transmembrane transporter activity; INVOLVED IN: sulfate transport, transport, transmembrane transport; LOCATED IN: integral to membrane, membrane; EXPRESSED IN: 17 plant structures; EXPRESSED DURING: 9 growth stages; CONTAINS InterPro DOMAIN/s: Sulphate transporter (InterPro:IPR011547), Sulphate transporter/an…	-3.9	-4.5	-4.6	-2.8	-3.4	-3.9	-3.3	-3.77143
34.8	transport.metabolite transporters at the envelope membrane	cs2g07720	Transcript	(at1g61800 : 215.0) glucose6-Phosphate/phosphate transporter 2; glucose-6-phosphate/phosphate translocator 2 (GPT2); FUNCTIONS IN: antiporter activity, glucose-6-phosphate transmembrane transporter activity; INVOLVED IN: in 7 processes; LOCATED IN: plasma membrane; EXPRESSED IN: 16 plant structures; EXPRESSED DURING: 10 growth stages; CONTAINS InterPro DOMAIN/s: Tpt phosphate/phosphoenolpyruvate …	-6.9	-5.8	-5.8	-7.9	-7.5	-2.9	-7.4	-6.31429
34.9	transport.metabolite transporters at the mitochondrial membrane	cs5g02530	Transcript	(at4g01100 : 249.0) adenine nucleotide transporter 1 (ADNT1); CONTAINS InterPro DOMAIN/s: Mitochondrial carrier protein (InterPro:IPR002067), Mitochondrial substrate carrier (InterPro:IPR001993), Mitochondrial substrate/solute carrier (InterPro:IPR018108); BEST Arabidopsis thaliana protein match is: Mitochondrial substrate carrier family protein (TAIR:AT5G51050.1). & (reliability: 498.0) & (origi…	-2.8	-3.4	-3.3	-2.7	-3.2	-2.9	-3.4	-3.1
34.9	transport.metabolite transporters at the mitochondrial membrane	cs7g19830	Transcript	(at5g14040 : 214.0) phosphate transporter 3;1 (PHT3;1); FUNCTIONS IN: binding; INVOLVED IN: transport, transmembrane transport; LOCATED IN: in 6 components; EXPRESSED IN: 27 plant structures; EXPRESSED DURING: 16 growth stages; CONTAINS InterPro DOMAIN/s: Mitochondrial substrate carrier (InterPro:IPR001993), Mitochondrial substrate/solute carrier (InterPro:IPR018108); BEST Arabidopsis thaliana pr…	5	5.6	4.1	3.4	2.9	2.1	3.3	3.77143
34.12	transport.metal	cs6g08320	Transcript	(at3g51860 : 162.0) cation exchanger 3 (CAX3); CONTAINS InterPro DOMAIN/s: Sodium/calcium exchanger membrane region (InterPro:IPR004837), Calcium/proton exchanger superfamily (InterPro:IPR004798), Calcium/proton exchanger (InterPro:IPR004713); BEST Arabidopsis thaliana protein match is: cation exchanger 1 (TAIR:AT2G38170.1); Has 3567 Blast hits to 3405 proteins in 1022 species: Archae - 24; Bacte…	-3.7	-5	-5.1	-2.8	-4.9	-3.9	-4.2	-4.22857
34.12	transport.metal	cs8g19460	Transcript	(at5g59030 : 132.0) encodes a putative copper transport protein that contains copper-binding motif and functionally complements in copper-transport defective yeast strains; copper transporter 1 (COPT1); CONTAINS InterPro DOMAIN/s: Ctr copper transporter (InterPro:IPR007274); BEST Arabidopsis thaliana protein match is: Ctr copper transporter family (TAIR:AT2G26975.1); Has 1807 Blast hits to 1807 p…	-2.8	-3.2	-3.2	-3.1	-2.5	-2	-2.3	-2.72857
34.13	transport.peptides and oligopeptides	cs4g16170	Transcript	(at1g52190 : 303.0) Major facilitator superfamily protein; FUNCTIONS IN: transporter activity; INVOLVED IN: oligopeptide transport; LOCATED IN: membrane; EXPRESSED IN: 22 plant structures; EXPRESSED DURING: 13 growth stages; CONTAINS InterPro DOMAIN/s: Oligopeptide transporter (InterPro:IPR000109), Major facilitator superfamily, general substrate transporter (InterPro:IPR016196); BEST Arabidopsis…	-5.2	-5	-5	-5.2	-3.9	-4.3	-4.2	-4.68571
34.16	transport.ABC transporters and multidrug resistance systems	cs1g09530	Transcript	(at2g13610 : 874.0) ABC-2 type transporter family protein; FUNCTIONS IN: ATPase activity, coupled to transmembrane movement of substances; LOCATED IN: membrane; EXPRESSED IN: 22 plant structures; EXPRESSED DURING: 13 growth stages; CONTAINS InterPro DOMAIN/s: ATPase, AAA+ type, core (InterPro:IPR003593), ABC transporter-like (InterPro:IPR003439), ABC-2 type transporter (InterPro:IPR013525), ABC t…	-4.3	-4.2	-4.6	-3.7	-3.3	-3.7	-3.5	-3.9
34.16	transport.ABC transporters and multidrug resistance systems	cs1g13660	Transcript	(q76cu2|pdr1_tobac : 327.0) Pleiotropic drug resistance protein 1 (NtPDR1) - Nicotiana tabacum (Common tobacco) & (at1g15520 : 317.0) ABC transporter family involved in ABA transport and resistance to lead. Localizes to plasma membrane. Upregulated by lead. Expressed in leaves, flowers, stomata and roots.; pleiotropic drug resistance 12 (PDR12); CONTAINS InterPro DOMAIN/s: ATPase, AAA+ type, core…	-3.3	-3	-3.4	-3.2	-2.2	-2.1	-2.3	-2.78571
34.16	transport.ABC transporters and multidrug resistance systems	cs1g15710	Transcript	(at1g59870 : 328.0) ATP binding cassette transporter. Localized to the plasma membrane in uninfected cells. In infected leaves, the protein concentrated at infection sites. Contributes to nonhost resistance to inappropriate pathogens that enter by direct penetration in a salicylic acid帽dependent manner. Required for mlo resistance. Has Cd transporter activity (Cd2+ extrusion pump) and contributes…	-4.5	-4.8	-3.8	-4.4	-4.2	-4.3	-4.3	-4.32857
34.16	transport.ABC transporters and multidrug resistance systems	cs7g10200	Transcript	(at3g13080 : 471.0) encodes an ATP-dependent MRP-like ABC transporter able to transport glutathione-conjugates as well as chlorophyll catabolites. The expression of this gene is upregulated by herbicide safeners such as benoxacor and fenclorim.; multidrug resistance-associated protein 3 (MRP3); FUNCTIONS IN: chlorophyll catabolite transmembrane transporter activity, ATPase activity, coupled to tr…	4.6	2.9	3	4.4	3.5	2.6	3.1	3.44286
34.16	transport.ABC transporters and multidrug resistance systems	cs8g20130	Transcript	(at2g29940 : 348.0) pleiotropic drug resistance 3 (PDR3); FUNCTIONS IN: ATPase activity, coupled to transmembrane movement of substances; INVOLVED IN: drug transmembrane transport; LOCATED IN: membrane; EXPRESSED IN: 10 plant structures; EXPRESSED DURING: L mature pollen stage, M germinated pollen stage, 4 anthesis, C globular stage, petal differentiation and expansion stage; CONTAINS InterPro DO…	2.4	2.5	2	2	2.8	2.7	2.9	2.47143
34.16	transport.ABC transporters and multidrug resistance systems	orange1.1t00937	Transcript	(at2g36910 : 719.0) Belongs to the family of ATP-binding cassette (ABC) transporters. Also known as AtMDR1.Possibly regulates auxin-dependent responses by influencing basipetal auxin transport in the root. Exerts nonredundant, partially overlapping functions with the ABC transporter encoded by AT3G28860. PGP1 mediates cellular efflux of IAA and interacts with PIN genes that may confer an accelera…	-5.6	-5.9	-5.2	-5.5	-5.3	-5.3	-5.3	-5.44286
34.16	transport.ABC transporters and multidrug resistance systems	orange1.1t01993	Transcript	(at1g17840 : 229.0) Encodes a plasma membrane-localized ATP-binding cassette transporter, that is required for cutin transport to the extracellular matrix.; white-brown complex homolog protein 11 (WBC11); FUNCTIONS IN: ATPase activity, coupled to transmembrane movement of substances, fatty acid transporter activity; INVOLVED IN: cutin transport, fatty acid transport; LOCATED IN: plasma membrane, …	-3.7	-3.2	-3.4	-3.5	-2.3	-3.3	-2.2	-3.08571
34.18	transport.unspecified anions	orange1.1t01735	Transcript	(at2g47160 : 258.0) Boron transporter. Protein accumulates in shoots and roots under conditions of boron deficiency and is degraded within several hours of restoring boron supply. Localized to the plasma membrane under B limitation, and to the cytoplasm after B application before degradation. Protein is transferred via the endosomes to the vacuole for degradation. Localized to the inner plasma me…	-3.7	-3.4	-3.7	-4	-2.4	-2.7	-2.6	-3.21429
34.19.1	transport.Major Intrinsic Proteins.PIP	cs6g07970	Transcript	(q6eu94|pip11_orysa : 355.0) Aquaporin PIP1.1 (Plasma membrane intrinsic protein 1a) (PIP1a) (OsPIP1.1) (Water channel protein RWC1) (RWC-1) - Oryza sativa (Rice) & (at4g00430 : 351.0) a member of the plasma membrane intrinsic protein subfamily PIP1.; TRANSMEMBRANE PROTEIN C (TMP-C); FUNCTIONS IN: water channel activity; INVOLVED IN: response to water deprivation, transport; LOCATED IN: membrane;…	-2.3	-3.4	-3.2	-3.6	-2.4	-2.5	-2.4	-2.82857
34.19.1	transport.Major Intrinsic Proteins.PIP	cs7g31410	Transcript	(at4g00430 : 162.0) a member of the plasma membrane intrinsic protein subfamily PIP1.; TRANSMEMBRANE PROTEIN C (TMP-C); FUNCTIONS IN: water channel activity; INVOLVED IN: response to water deprivation, transport; LOCATED IN: membrane; EXPRESSED IN: 23 plant structures; EXPRESSED DURING: 13 growth stages; CONTAINS InterPro DOMAIN/s: Major intrinsic protein, conserved site (InterPro:IPR022357), Maj…	-2.3	-6	-5.6	-2.1	-4.7	-3.8	-3.1	-3.94286
34.19.1	transport.Major Intrinsic Proteins.PIP	cs8g02530	Transcript	(at4g35100 : 259.0) a member of the plasma membrane intrinsic protein PIP. functions as aquaporin. Salt-stress-inducible MIP; plasma membrane intrinsic protein 3 (PIP3); CONTAINS InterPro DOMAIN/s: Major intrinsic protein, conserved site (InterPro:IPR022357), Aquaporin (InterPro:IPR012269), Major intrinsic protein (InterPro:IPR000425); BEST Arabidopsis thaliana protein match is: plasma membrane i…	-3.6	-4.1	-4.3	-3.5	-3.1	-3.5	-3	-3.58571
34.19.1	transport.Major Intrinsic Proteins.PIP	cs8g16640	Transcript	(q6k215|pip22_orysa : 281.0) Probable aquaporin PIP2.2 (Plasma membrane intrinsic protein 2.2) (OsPIP2.2) - Oryza sativa (Rice) & (at5g60660 : 280.0) A member of the plasma membrane intrinsic protein subfamily PIP2.When expressed in yeast cells can conduct hydrogen peroxide into those cells.; plasma membrane intrinsic protein 2;4 (PIP2;4); FUNCTIONS IN: water channel activity; INVOLVED IN: transp…	-4.8	-5.5	-4.8	-3.6	-7.3	-4.4	-5.5	-5.12857
34.19.2	transport.Major Intrinsic Proteins.TIP	cs1g15440	Transcript	(at3g16240 : 159.0) Delta tonoplast intrinsic protein, functions as a water channel and ammonium (NH3) transporter. Highly expressed in flower, shoot, and stem. Expression shows diurnal regulation and is induced by ammonium (NH3). Protein localized to vacuolar membrane.; delta tonoplast integral protein (DELTA-TIP); FUNCTIONS IN: water channel activity, ammonia transmembrane transporter activity,…	-5.5	-6.2	-6.1	-5	-5.4	-5.7	-4.9	-5.54286
34.19.2	transport.Major Intrinsic Proteins.TIP	orange1.1t03005	Transcript	(at2g36830 : 236.0) Encodes a tonoplast intrinsic protein, which functions as water channel. It has also been shown to be able to facilitate the transport of urea and hydrogen peroxide. Highly expressed in vascular tissues of the root, stem, cauline leaves and flowers but not in the apical meristems.; gamma tonoplast intrinsic protein (GAMMA-TIP); FUNCTIONS IN: water channel activity, urea transm…	-3	-4.8	-3.9	-2.2	-5.6	-4.5	-3.3	-3.9
34.21	transport.calcium	cs6g08320	Transcript	(at3g51860 : 162.0) cation exchanger 3 (CAX3); CONTAINS InterPro DOMAIN/s: Sodium/calcium exchanger membrane region (InterPro:IPR004837), Calcium/proton exchanger superfamily (InterPro:IPR004798), Calcium/proton exchanger (InterPro:IPR004713); BEST Arabidopsis thaliana protein match is: cation exchanger 1 (TAIR:AT2G38170.1); Has 3567 Blast hits to 3405 proteins in 1022 species: Archae - 24; Bacte…	-3.7	-5	-5.1	-2.8	-4.9	-3.9	-4.2	-4.22857
34.22	transport.cyclic nucleotide or calcium regulated channels	cs9g18260	Transcript	(at5g53130 : 118.0) member of Cyclic nucleotide gated channel family; cyclic nucleotide gated channel 1 (CNGC1); FUNCTIONS IN: inward rectifier potassium channel activity, cyclic nucleotide binding, intracellular cyclic nucleotide activated cation channel activity, calmodulin binding, cation channel activity; INVOLVED IN: potassium ion transport, calcium ion transport; LOCATED IN: plasma membrane…	-3.5	-2.6	-2.9	-3.1	-4	-4	-3.9	-3.42857
34.22	transport.cyclic nucleotide or calcium regulated channels	cs9g18270	Transcript	(at4g01010 : 108.0) member of Cyclic nucleotide gated channel family; cyclic nucleotide-gated channel 13 (CNGC13); FUNCTIONS IN: ion channel activity, cyclic nucleotide binding, calmodulin binding; INVOLVED IN: ion transport, transmembrane transport; LOCATED IN: membrane; EXPRESSED IN: 13 plant structures; EXPRESSED DURING: 9 growth stages; CONTAINS InterPro DOMAIN/s: Cyclic nucleotide-binding (I…	-3.4	-2.5	-2.9	-3	-3.8	-4.1	-4	-3.38571
34.22	transport.cyclic nucleotide or calcium regulated channels	cs9g18280	Transcript	(at5g53130 : 168.0) member of Cyclic nucleotide gated channel family; cyclic nucleotide gated channel 1 (CNGC1); FUNCTIONS IN: inward rectifier potassium channel activity, cyclic nucleotide binding, intracellular cyclic nucleotide activated cation channel activity, calmodulin binding, cation channel activity; INVOLVED IN: potassium ion transport, calcium ion transport; LOCATED IN: plasma membrane…	-3	-2.9	-2.6	-2.4	-2	-3.4	-2.3	-2.65714
34.3	transport.H+ transporting pyrophosphatase	orange1.1t01399	Transcript	(p21616|avp_phaau : 349.0) Pyrophosphate-energized vacuolar membrane proton pump (EC 3.6.1.1) (Pyrophosphate-energized inorganic pyrophosphatase) (H(+)-PPase) (Vacuolar H(+)-pyrophosphatase) - Phaseolus aureus (Mung bean) (Vigna radiata) & (at1g15690 : 345.0) Encodes a H(+)-translocating (pyrophosphate-energized) inorganic pyrophosphatase (H(+)-PPase; EC 3.6.1.1) located in the vacuolar membrane.…	-2.1	-3.3	-2.5	-2	-4.7	-4.3	-3.4	-3.18571
34.99	transport.misc	cs1g01440	Transcript	(at5g10190 : 283.0) Major facilitator superfamily protein; FUNCTIONS IN: carbohydrate transmembrane transporter activity, sugar:hydrogen symporter activity; INVOLVED IN: transmembrane transport; LOCATED IN: membrane; EXPRESSED IN: 21 plant structures; EXPRESSED DURING: 13 growth stages; CONTAINS InterPro DOMAIN/s: Major facilitator superfamily (InterPro:IPR020846), Major facilitator superfamily M…	2.3	2.4	2.1	2	2.7	2.4	2.4	2.32857
34.99	transport.misc	cs3g07760	Transcript	(at2g27810 : 176.0) nucleobase-ascorbate transporter 12; FUNCTIONS IN: transmembrane transporter activity; INVOLVED IN: transport, transmembrane transport; LOCATED IN: plasma membrane, membrane; EXPRESSED IN: 22 plant structures; EXPRESSED DURING: 13 growth stages; CONTAINS InterPro DOMAIN/s: Xanthine/uracil/vitamin C permease (InterPro:IPR006043); BEST Arabidopsis thaliana protein match is: Xant…	-2.3	-2.7	-2.9	-2.1	-2	-2.2	-2.2	-2.34286
34.99	transport.misc	cs3g27810	Transcript	(at1g20925 : 86.7) Auxin efflux carrier family protein; FUNCTIONS IN: auxin:hydrogen symporter activity; INVOLVED IN: auxin polar transport, transmembrane transport; LOCATED IN: integral to membrane; CONTAINS InterPro DOMAIN/s: Auxin efflux carrier (InterPro:IPR004776); BEST Arabidopsis thaliana protein match is: Auxin efflux carrier family protein (TAIR:AT1G76520.2); Has 641 Blast hits to 607 pr…	4.1	4.4	5.1	3.5	3.3	3.7	2.9	3.85714
34.99	transport.misc	cs4g04910	Transcript	(at3g13050 : 204.0) Major facilitator superfamily protein; FUNCTIONS IN: carbohydrate transmembrane transporter activity, transporter activity, sugar:hydrogen symporter activity; INVOLVED IN: transport, transmembrane transport; LOCATED IN: integral to membrane, membrane; EXPRESSED IN: 9 plant structures; EXPRESSED DURING: L mature pollen stage, M germinated pollen stage, 4 anthesis, petal differe…	-2.7	-3	-3.2	-2.4	-2.1	-2.5	-2.3	-2.6
34.99	transport.misc	cs5g05050	Transcript	(at5g62890 : 145.0) Xanthine/uracil permease family protein; FUNCTIONS IN: transmembrane transporter activity; INVOLVED IN: transport, transmembrane transport; LOCATED IN: membrane; EXPRESSED IN: 23 plant structures; EXPRESSED DURING: 13 growth stages; CONTAINS InterPro DOMAIN/s: Xanthine/uracil/vitamin C permease (InterPro:IPR006043); BEST Arabidopsis thaliana protein match is: Xanthine/uracil p…	-2.5	-3	-2.9	-2.7	-3.7	-3.4	-3.4	-3.08571
34.99	transport.misc	cs5g35030	Transcript	(at1g04570 : 389.0) Major facilitator superfamily protein; FUNCTIONS IN: transporter activity; INVOLVED IN: transport; LOCATED IN: chloroplast, membrane; CONTAINS InterPro DOMAIN/s: Biopterin transport-related protein BT1 (InterPro:IPR004324), Major facilitator superfamily, general substrate transporter (InterPro:IPR016196); BEST Arabidopsis thaliana protein match is: Major facilitator superfamil…	-3.2	-4.1	-3.6	-3.4	-2.3	-2.6	-2.3	-3.07143
34.99	transport.misc	cs7g16220	Transcript	(at5g17700 : 212.0) MATE efflux family protein; FUNCTIONS IN: antiporter activity, drug transmembrane transporter activity, transporter activity; INVOLVED IN: drug transmembrane transport, transmembrane transport; LOCATED IN: membrane; EXPRESSED IN: 22 plant structures; EXPRESSED DURING: 10 growth stages; CONTAINS InterPro DOMAIN/s: Multi antimicrobial extrusion protein MatE (InterPro:IPR002528);…	-2.7	-2.9	-2	-2.1	-3.5	-4	-3.2	-2.91429
34.99	transport.misc	cs7g16240	Transcript	(at5g17700 : 155.0) MATE efflux family protein; FUNCTIONS IN: antiporter activity, drug transmembrane transporter activity, transporter activity; INVOLVED IN: drug transmembrane transport, transmembrane transport; LOCATED IN: membrane; EXPRESSED IN: 22 plant structures; EXPRESSED DURING: 10 growth stages; CONTAINS InterPro DOMAIN/s: Multi antimicrobial extrusion protein MatE (InterPro:IPR002528);…	-3.1	-3	-2	-2.4	-3.6	-3.9	-3.5	-3.07143
35.1	not assigned.no ontology	cs1g05840	Transcript	(at3g26040 : 242.0) HXXXD-type acyl-transferase family protein; FUNCTIONS IN: transferase activity, transferring acyl groups other than amino-acyl groups, transferase activity; INVOLVED IN: biological_process unknown; LOCATED IN: cellular_component unknown; EXPRESSED IN: root; CONTAINS InterPro DOMAIN/s: Transferase (InterPro:IPR003480); BEST Arabidopsis thaliana protein match is: HXXXD-type acyl…	-3.8	-3.9	-4.4	-4	-2.8	-3.9	-3.1	-3.7
35.1	not assigned.no ontology	cs1g05850	Transcript	(at3g26040 : 265.0) HXXXD-type acyl-transferase family protein; FUNCTIONS IN: transferase activity, transferring acyl groups other than amino-acyl groups, transferase activity; INVOLVED IN: biological_process unknown; LOCATED IN: cellular_component unknown; EXPRESSED IN: root; CONTAINS InterPro DOMAIN/s: Transferase (InterPro:IPR003480); BEST Arabidopsis thaliana protein match is: HXXXD-type acyl…	-3.2	-2.4	-2.7	-3.4	-2.3	-2.2	-2.5	-2.67143
35.1	not assigned.no ontology	cs1g23600	Transcript	(at4g36850 : 154.0) PQ-loop repeat family protein / transmembrane family protein; CONTAINS InterPro DOMAIN/s: Cystinosin/ERS1p repeat (InterPro:IPR006603); BEST Arabidopsis thaliana protein match is: PQ-loop repeat family protein / transmembrane family protein (TAIR:AT2G41050.1); Has 883 Blast hits to 635 proteins in 156 species: Archae - 0; Bacteria - 0; Metazoa - 204; Fungi - 499; Plants - 92; …	-5	-4.6	-4.3	-4.2	-5.6	-5.8	-5	-4.92857
35.1	not assigned.no ontology	cs2g01940	Transcript	(at2g35760 : 112.0) Uncharacterised protein family (UPF0497); CONTAINS InterPro DOMAIN/s: Uncharacterised protein family UPF0497, trans-membrane plant (InterPro:IPR006702), Uncharacterised protein family UPF0497, trans-membrane plant subgroup (InterPro:IPR006459); BEST Arabidopsis thaliana protein match is: Uncharacterised protein family (UPF0497) (TAIR:AT4G16442.1); Has 688 Blast hits to 688 pro…	-3.7	-3.8	-3.7	-3.9	-2.5	-2.5	-2.5	-3.22857
35.1	not assigned.no ontology	cs2g03960	Transcript	(at1g29395 : 96.3) Integral membrane protein in the inner envelope of chloroplasts. Provide freezing tolerance. Expression is induced by short-term cold-treatment, water deprivation, and abscisic acid treatment.; COLD REGULATED 314 INNER MEMBRANE 1 (COR413IM1); FUNCTIONS IN: molecular_function unknown; INVOLVED IN: cold acclimation, cellular response to water deprivation, cellular response to col…	-3.7	-3.7	-4.1	-3.3	-3.4	-3.5	-3.2	-3.55714
35.1	not assigned.no ontology	cs2g04270	Transcript	(at4g18930 : 129.0) RNA ligase/cyclic nucleotide phosphodiesterase family protein; CONTAINS InterPro DOMAIN/s: RNA ligase/cyclic nucleotide phosphodiesterase (InterPro:IPR009097), 2&apos;,3&apos;-cyclic-nucleotide 3&apos;-phosphodiesterase (InterPro:IPR012386); BEST Arabidopsis thaliana protein match is: RNA ligase/cyclic nucleotide phosphodiesterase family protein (TAIR:AT4G18940.1); Has 112 Bla…	-3.4	-4	-4	-3.3	-3	-2.1	-3.4	-3.31429
35.1	not assigned.no ontology	cs2g11800	Transcript	(at1g30910 : 98.6) Molybdenum cofactor sulfurase family protein; FUNCTIONS IN: molybdenum ion binding, Mo-molybdopterin cofactor sulfurase activity, pyridoxal phosphate binding, catalytic activity; INVOLVED IN: biological_process unknown; LOCATED IN: chloroplast; EXPRESSED IN: 22 plant structures; EXPRESSED DURING: 13 growth stages; CONTAINS InterPro DOMAIN/s: Pyruvate kinase, beta-barrel-like (I…	-2.5	-3.3	-3.2	-2.3	-4.5	-4.4	-3.5	-3.38571
35.1	not assigned.no ontology	cs2g17160	Transcript	(at5g35525 : 112.0) PLAC8 family protein; CONTAINS InterPro DOMAIN/s: Protein of unknown function Cys-rich (InterPro:IPR006461); BEST Arabidopsis thaliana protein match is: PLANT CADMIUM RESISTANCE 2 (TAIR:AT1G14870.1); Has 35333 Blast hits to 34131 proteins in 2444 species: Archae - 798; Bacteria - 22429; Metazoa - 974; Fungi - 991; Plants - 531; Viruses - 0; Other Eukaryotes - 9610 (source: NCB…	5.4	5.6	5.6	4.9	2.4	3.1	3.3	4.32857
35.1	not assigned.no ontology	cs2g19240	Transcript	(at3g07720 : 505.0) Galactose oxidase/kelch repeat superfamily protein; CONTAINS InterPro DOMAIN/s: Galactose oxidase/kelch, beta-propeller (InterPro:IPR011043), Kelch repeat type 1 (InterPro:IPR006652), Kelch-type beta propeller (InterPro:IPR015915); BEST Arabidopsis thaliana protein match is: nitrile specifier protein 5 (TAIR:AT5G48180.1); Has 10920 Blast hits to 5857 proteins in 349 species: A…	-3.3	-3.7	-3.5	-3	-3.5	-2.6	-3.4	-3.28571
35.1	not assigned.no ontology	cs3g20040	Transcript	(at1g21680 : 901.0) DPP6 N-terminal domain-like protein; FUNCTIONS IN: molecular_function unknown; INVOLVED IN: biological_process unknown; LOCATED IN: plasma membrane, vacuole, plant-type cell wall; EXPRESSED IN: 25 plant structures; EXPRESSED DURING: 13 growth stages; CONTAINS InterPro DOMAIN/s: WD40-like Beta Propeller (InterPro:IPR011659), Six-bladed beta-propeller, TolB-like (InterPro:IPR011…	-3.9	-5.1	-4.6	-3.1	-4.5	-3.8	-4.1	-4.15714
35.1	not assigned.no ontology	cs3g22150	Transcript	(at4g09670 : 270.0) Oxidoreductase family protein; FUNCTIONS IN: oxidoreductase activity, binding, catalytic activity; INVOLVED IN: oxidation reduction, metabolic process; LOCATED IN: cellular_component unknown; EXPRESSED IN: 23 plant structures; EXPRESSED DURING: 13 growth stages; CONTAINS InterPro DOMAIN/s: Oxidoreductase, N-terminal (InterPro:IPR000683), Oxidoreductase, C-terminal (InterPro:IP…	-2.2	-2.2	-2.4	-2.2	-3.6	-3.4	-3	-2.71429
35.1	not assigned.no ontology	cs4g17070	Transcript	(at5g19930 : 122.0) Protein of unknown function DUF92, transmembrane; LOCATED IN: endomembrane system; EXPRESSED IN: 24 plant structures; EXPRESSED DURING: 13 growth stages; CONTAINS InterPro DOMAIN/s: Protein of unknown function DUF92, transmembrane (InterPro:IPR002794). & (reliability: 244.0) & (original description: no original description)	-2.6	-2.5	-3	-2.1	-3	-3.2	-2.6	-2.71429
35.1	not assigned.no ontology	cs5g03240	Transcript	(at4g23490 : 400.0) Protein of unknown function (DUF604); CONTAINS InterPro DOMAIN/s: Protein of unknown function DUF604 (InterPro:IPR006740); BEST Arabidopsis thaliana protein match is: Protein of unknown function (DUF604) (TAIR:AT4G11350.1); Has 30201 Blast hits to 17322 proteins in 780 species: Archae - 12; Bacteria - 1396; Metazoa - 17338; Fungi - 3422; Plants - 5037; Viruses - 0; Other Eukar…	-3.6	-3.5	-3.6	-3.3	-2.5	-2.5	-2.6	-3.08571
35.1	not assigned.no ontology	cs5g19530	Transcript	(at4g10030 : 110.0) alpha/beta-Hydrolases superfamily protein; FUNCTIONS IN: hydrolase activity; LOCATED IN: chloroplast; EXPRESSED IN: 23 plant structures; EXPRESSED DURING: 13 growth stages; CONTAINS InterPro DOMAIN/s: Alpha/beta hydrolase fold-1 (InterPro:IPR000073); BEST Arabidopsis thaliana protein match is: alpha/beta-Hydrolases superfamily protein (TAIR:AT3G52570.1); Has 3883 Blast hits to…	-3	-3	-3	-3.1	-3.5	-2.8	-3.6	-3.14286
35.1	not assigned.no ontology	cs6g15860	Transcript	(at3g02720 : 272.0) Class I glutamine amidotransferase-like superfamily protein; FUNCTIONS IN: hydrolase activity, acting on glycosyl bonds; INVOLVED IN: biological_process unknown; LOCATED IN: cellular_component unknown; EXPRESSED IN: 24 plant structures; EXPRESSED DURING: 13 growth stages; CONTAINS InterPro DOMAIN/s: Peptidase C56, PfpI (InterPro:IPR006286), ThiJ/PfpI (InterPro:IPR002818); BEST…	-3.2	-3.7	-3.2	-2.5	-4.3	-3.5	-3.8	-3.45714
35.1	not assigned.no ontology	cs6g17140	Transcript	(at1g24430 : 260.0) HXXXD-type acyl-transferase family protein; FUNCTIONS IN: transferase activity, transferring acyl groups other than amino-acyl groups, transferase activity; INVOLVED IN: N-terminal protein myristoylation; LOCATED IN: cellular_component unknown; EXPRESSED IN: hypocotyl, root; CONTAINS InterPro DOMAIN/s: Transferase (InterPro:IPR003480); BEST Arabidopsis thaliana protein match i…	-3.7	-4	-4	-4.4	-3	-2.9	-3	-3.57143
35.1	not assigned.no ontology	cs7g07810	Transcript	(at5g10910 : 168.0) mraW methylase family protein; FUNCTIONS IN: methyltransferase activity; EXPRESSED IN: 22 plant structures; EXPRESSED DURING: 13 growth stages; CONTAINS InterPro DOMAIN/s: S-adenosyl-L-methionine-dependent methyltransferase, MraW (InterPro:IPR002903); Has 1807 Blast hits to 1807 proteins in 277 species: Archae - 0; Bacteria - 0; Metazoa - 736; Fungi - 347; Plants - 385; Viruse…	-2.5	-2.5	-2.6	-2	-2.1	-2.1	-2.2	-2.28571
35.1	not assigned.no ontology	cs7g08370	Transcript	(at1g23890 : 125.0) NHL domain-containing protein; FUNCTIONS IN: molecular_function unknown; INVOLVED IN: biological_process unknown; LOCATED IN: endomembrane system; EXPRESSED IN: 24 plant structures; EXPRESSED DURING: 13 growth stages; CONTAINS InterPro DOMAIN/s: NHL repeat. subgroup (InterPro:IPR013017), NHL repeat (InterPro:IPR001258), Six-bladed beta-propeller, TolB-like (InterPro:IPR011042)…	-3	-3.4	-3.3	-2.8	-3.8	-3.8	-3.4	-3.35714
35.1	not assigned.no ontology	cs7g14550	Transcript	(at5g16730 : 597.0) LOCATED IN: chloroplast; EXPRESSED IN: 23 plant structures; EXPRESSED DURING: 13 growth stages; CONTAINS InterPro DOMAIN/s: Protein of unknown function DUF827, plant (InterPro:IPR008545), Spectrin/alpha-actinin (InterPro:IPR018159); BEST Arabidopsis thaliana protein match is: Plant protein of unknown function (DUF827) (TAIR:AT3G02930.1); Has 1807 Blast hits to 1807 proteins in…	-2	-2.7	-2.3	-2.2	-2.2	-2.6	-2.1	-2.3
35.1	not assigned.no ontology	cs7g29300	Transcript	(at3g14172 : 80.1) FUNCTIONS IN: molecular_function unknown; INVOLVED IN: biological_process unknown; LOCATED IN: cellular_component unknown; BEST Arabidopsis thaliana protein match is: COP1-interacting protein-related (TAIR:AT1G72410.1). & (reliability: 160.2) & (original description: no original description)	-2.7	-3.2	-3.3	-2.5	-2.6	-2.8	-2.7	-2.82857
35.1	not assigned.no ontology	cs8g17130	Transcript	(at3g09690 : 115.0) alpha/beta-Hydrolases superfamily protein; FUNCTIONS IN: hydrolase activity; INVOLVED IN: biological_process unknown; LOCATED IN: cellular_component unknown; EXPRESSED IN: 23 plant structures; EXPRESSED DURING: 13 growth stages; CONTAINS InterPro DOMAIN/s: Alpha/beta hydrolase fold-1 (InterPro:IPR000073); BEST Arabidopsis thaliana protein match is: alpha/beta-Hydrolases superf…	-2.6	-3.1	-3.3	-2.7	-2.5	-2.4	-2.6	-2.74286
35.1	not assigned.no ontology	cs8g20620	Transcript	(at1g07080 : 97.4) Thioredoxin superfamily protein; FUNCTIONS IN: catalytic activity; INVOLVED IN: biological_process unknown; LOCATED IN: vacuole; EXPRESSED IN: 23 plant structures; EXPRESSED DURING: 15 growth stages; CONTAINS InterPro DOMAIN/s: Gamma interferon inducible lysosomal thiol reductase GILT (InterPro:IPR004911), Thioredoxin-like fold (InterPro:IPR012336); BEST Arabidopsis thaliana pr…	-3.9	-3.6	-3.2	-3.3	-5	-5	-4.6	-4.08571
35.1	not assigned.no ontology	cs9g04250	Transcript	(at3g06880 : 286.0) Transducin/WD40 repeat-like superfamily protein; FUNCTIONS IN: binding, nucleotide binding; LOCATED IN: cellular_component unknown; CONTAINS InterPro DOMAIN/s: WD40 repeat 2 (InterPro:IPR019782), WD40 repeat, conserved site (InterPro:IPR019775), WD40 repeat (InterPro:IPR001680), WD40 repeat-like-containing domain (InterPro:IPR011046), WD40-repeat-containing domain (InterPro:IP…	-3.6	-3.1	-3.1	-3.6	-2.4	-2.9	-2.6	-3.04286
35.1	not assigned.no ontology	cs9g06110	Transcript	(at3g06130 : 105.0) Heavy metal transport/detoxification superfamily protein ; FUNCTIONS IN: metal ion binding; INVOLVED IN: metal ion transport; EXPRESSED IN: 21 plant structures; EXPRESSED DURING: 13 growth stages; CONTAINS InterPro DOMAIN/s: Heavy metal transport/detoxification protein (InterPro:IPR006121); BEST Arabidopsis thaliana protein match is: Heavy metal transport/detoxification superf…	-4.1	-3.7	-3.5	-4	-3.4	-3.6	-3.6	-3.7
35.1	not assigned.no ontology	cs9g14190	Transcript	(at5g51550 : 531.0) EXORDIUM like 3 (EXL3); CONTAINS InterPro DOMAIN/s: Phosphate-induced protein 1 (InterPro:IPR006766); BEST Arabidopsis thaliana protein match is: EXORDIUM like 5 (TAIR:AT2G17230.1); Has 398 Blast hits to 397 proteins in 23 species: Archae - 0; Bacteria - 2; Metazoa - 0; Fungi - 0; Plants - 396; Viruses - 0; Other Eukaryotes - 0 (source: NCBI BLink). & (gnl|cdd|33678 : 80.9) no…	-3.7	-5.3	-4.6	-3.4	-4.4	-5.1	-3.9	-4.34286
35.1	not assigned.no ontology	cs9g16450	Transcript	(at5g62180 : 333.0) carboxyesterase 20 (CXE20); INVOLVED IN: metabolic process; LOCATED IN: cellular_component unknown; EXPRESSED IN: root, flower; EXPRESSED DURING: petal differentiation and expansion stage; CONTAINS InterPro DOMAIN/s: Alpha/beta hydrolase fold-3 (InterPro:IPR013094); BEST Arabidopsis thaliana protein match is: alpha/beta-Hydrolases superfamily protein (TAIR:AT2G45600.1); Has 93…	-3.2	-4.4	-4	-3.4	-3.3	-3.6	-3.7	-3.65714
35.1	not assigned.no ontology	orange1.1t02977	Transcript	(at3g26040 : 314.0) HXXXD-type acyl-transferase family protein; FUNCTIONS IN: transferase activity, transferring acyl groups other than amino-acyl groups, transferase activity; INVOLVED IN: biological_process unknown; LOCATED IN: cellular_component unknown; EXPRESSED IN: root; CONTAINS InterPro DOMAIN/s: Transferase (InterPro:IPR003480); BEST Arabidopsis thaliana protein match is: HXXXD-type acyl…	4.4	5	4.7	2.7	3	3.4	3	3.74286
35.1	not assigned.no ontology	orange1.1t02980	Transcript	(at3g26040 : 311.0) HXXXD-type acyl-transferase family protein; FUNCTIONS IN: transferase activity, transferring acyl groups other than amino-acyl groups, transferase activity; INVOLVED IN: biological_process unknown; LOCATED IN: cellular_component unknown; EXPRESSED IN: root; CONTAINS InterPro DOMAIN/s: Transferase (InterPro:IPR003480); BEST Arabidopsis thaliana protein match is: HXXXD-type acyl…	4.4	5.4	5	2.8	3.2	3.5	3.1	3.91429
35.1	not assigned.no ontology	orange1.1t03953	Transcript	(at2g41250 : 148.0) Haloacid dehalogenase-like hydrolase (HAD) superfamily protein; FUNCTIONS IN: hydrolase activity, catalytic activity, phosphoglycolate phosphatase activity; INVOLVED IN: metabolic process; LOCATED IN: mitochondrion; EXPRESSED IN: 24 plant structures; EXPRESSED DURING: 15 growth stages; CONTAINS InterPro DOMAIN/s: Haloacid dehalogenase-like hydrolase (InterPro:IPR005834), Haloa…	-3	-3.3	-4	-2.3	-3.2	-3.4	-3	-3.17143
35.1.7	not assigned.no ontology.AT hook motif-containing protein	cs5g01430	Transcript	(at4g14465 : 239.0) AT-hook motif nuclear-localized protein 20 (AHL20); CONTAINS InterPro DOMAIN/s: Protein of unknown function DUF296 (InterPro:IPR005175), Predicted AT-hook DNA-binding (InterPro:IPR014476); BEST Arabidopsis thaliana protein match is: AT-hook motif nuclear-localized protein 19 (TAIR:AT3G04570.1); Has 30201 Blast hits to 17322 proteins in 780 species: Archae - 12; Bacteria - 1396…	-2.3	-2.7	-2.8	-2.3	-4.4	-4.7	-3.8	-3.28571
35.1.7	not assigned.no ontology.AT hook motif-containing protein	cs9g08860	Transcript	(at4g14465 : 220.0) AT-hook motif nuclear-localized protein 20 (AHL20); CONTAINS InterPro DOMAIN/s: Protein of unknown function DUF296 (InterPro:IPR005175), Predicted AT-hook DNA-binding (InterPro:IPR014476); BEST Arabidopsis thaliana protein match is: AT-hook motif nuclear-localized protein 19 (TAIR:AT3G04570.1); Has 30201 Blast hits to 17322 proteins in 780 species: Archae - 12; Bacteria - 1396…	-2.2	-2.5	-2.7	-2.2	-4.3	-4.6	-3.6	-3.15714
35.1.20	not assigned.no ontology.formin homology 2 domain-containing protein	cs1g21750	Transcript	(at5g67470 : 310.0) formin homolog 6 (FH6); FUNCTIONS IN: actin binding; INVOLVED IN: cellular component organization, actin cytoskeleton organization; LOCATED IN: in 7 components; EXPRESSED IN: 23 plant structures; EXPRESSED DURING: 13 growth stages; CONTAINS InterPro DOMAIN/s: Actin-binding FH2/DRF autoregulatory (InterPro:IPR003104), Actin-binding FH2 (InterPro:IPR015425); BEST Arabidopsis tha…	-2.2	-3.2	-2.9	-2.1	-2.2	-2.5	-2.2	-2.47143
35.1.20	not assigned.no ontology.formin homology 2 domain-containing protein	orange1.1t02122	Transcript	(gnl|cdd|68872 : 320.0) no description available & (at3g25500 : 303.0) Poly-L-proline-containing (PLP) protein that form part of the signal-transduction cascade that leads to rearrangement of the actin cytoskeleton. AFH1 is a nonprocessive formin that moves from the barbered end to the side of an actin filament after the nucleation event.; formin homology 1 (AFH1); FUNCTIONS IN: actin binding, pr…	-2.7	-2.7	-2.7	-2.6	-2.1	-2.7	-2.2	-2.52857
35.1.26	not assigned.no ontology.DC1 domain containing protein	cs3g26640	Transcript	(at1g60420 : 192.0) Reduce transmission through pollen.; DC1 domain-containing protein; FUNCTIONS IN: oxidoreductase activity, antioxidant activity; INVOLVED IN: response to cadmium ion, pollen tube growth, pollen tube guidance; LOCATED IN: cellular_component unknown; EXPRESSED IN: 25 plant structures; EXPRESSED DURING: 15 growth stages; CONTAINS InterPro DOMAIN/s: Thioredoxin fold (InterPro:IPR0…	-2.5	-3.6	-3	-2.4	-2.8	-2.7	-2.9	-2.84286
35.1.40	not assigned.no ontology.glycine rich proteins	cs9g06110	Transcript	(at3g06130 : 105.0) Heavy metal transport/detoxification superfamily protein ; FUNCTIONS IN: metal ion binding; INVOLVED IN: metal ion transport; EXPRESSED IN: 21 plant structures; EXPRESSED DURING: 13 growth stages; CONTAINS InterPro DOMAIN/s: Heavy metal transport/detoxification protein (InterPro:IPR006121); BEST Arabidopsis thaliana protein match is: Heavy metal transport/detoxification superf…	-4.1	-3.7	-3.5	-4	-3.4	-3.6	-3.6	-3.7
35.1.41	not assigned.no ontology.hydroxyproline rich proteins	orange1.1t00475	Transcript	(at4g01050 : 207.0) hydroxyproline-rich glycoprotein family protein, contains a rhodanese homology domain. Required for anchoring the FNR flavoenzyme to the thylakoid membranes and sustaining high efficiency photosynthetic linear electron flow.; thylakoid rhodanese-like (TROL); FUNCTIONS IN: protein binding; INVOLVED IN: defense response to bacterium, photosynthetic electron transport in photosys…	-3.3	-3.3	-3.1	-3	-2.9	-2.8	-2.8	-3.02857
35.2	not assigned.unknown	cs1g01220	Transcript	no hits & (original description: no original description)	-6	-5.1	-4.6	-5.5	-4.8	-4.9	-4.7	-5.08571
35.2	not assigned.unknown	cs1g01460	Transcript	(at4g39840 : 316.0) unknown protein; FUNCTIONS IN: molecular_function unknown; INVOLVED IN: biological_process unknown; LOCATED IN: endomembrane system; EXPRESSED IN: 23 plant structures; EXPRESSED DURING: 13 growth stages; Has 20719 Blast hits to 6096 proteins in 607 species: Archae - 22; Bacteria - 3243; Metazoa - 4364; Fungi - 2270; Plants - 237; Viruses - 128; Other Eukaryotes - 10455 (source…	-3.5	-3.2	-2.8	-2.9	-2.6	-2.6	-2.7	-2.9
35.2	not assigned.unknown	cs1g03410	Transcript	no hits & (original description: no original description)	-2.6	-2.2	-2.7	-2.1	-3.2	-3.3	-3	-2.72857
35.2	not assigned.unknown	cs1g07245	Transcript	no hits & (original description: no original description)	-7.1	-2.1	-2.3	-7.2	-6.8	-6	-6.7	-5.45714
35.2	not assigned.unknown	cs1g09580	Transcript	no hits & (original description: no original description)	-4	-3.5	-3.7	-3.9	-2.7	-3.1	-2.9	-3.4
35.2	not assigned.unknown	cs1g12520	Transcript	(at5g20190 : 89.4) Tetratricopeptide repeat (TPR)-like superfamily protein; FUNCTIONS IN: binding; INVOLVED IN: biological_process unknown; LOCATED IN: chloroplast; CONTAINS InterPro DOMAIN/s: Tetratricopeptide-like helical (InterPro:IPR011990), Tetratricopeptide repeat-containing (InterPro:IPR013026); BEST Arabidopsis thaliana protein match is: Tetratricopeptide repeat (TPR)-like superfamily pro…	-3.6	-5.4	-5.1	-2.2	-4.1	-4	-3.3	-3.95714
35.2	not assigned.unknown	cs1g15360	Transcript	no hits & (original description: no original description)	-3.2	-3.6	-2.5	-2.7	-2.7	-3.2	-3.1	-3
35.2	not assigned.unknown	cs1g15560	Transcript	no hits & (original description: no original description)	-2.4	-2.3	-2.7	-2.5	-2.3	-2.3	-2.1	-2.37143
35.2	not assigned.unknown	cs1g15810	Transcript	(at3g21360 : 224.0) 2-oxoglutarate (2OG) and Fe(II)-dependent oxygenase superfamily protein; FUNCTIONS IN: oxidoreductase activity; INVOLVED IN: oxidation reduction; LOCATED IN: nucleus; EXPRESSED IN: 21 plant structures; EXPRESSED DURING: 13 growth stages; CONTAINS InterPro DOMAIN/s: Taurine catabolism dioxygenase TauD/TfdA (InterPro:IPR003819); Has 1029 Blast hits to 1021 proteins in 229 specie…	-3.2	-2.9	-4	-3.2	-4	-3.9	-4	-3.6
35.2	not assigned.unknown	cs1g16300	Transcript	no hits & (original description: no original description)	-2.8	-3.1	-2.5	-2.6	-4.6	-3.3	-4.2	-3.3
35.2	not assigned.unknown	cs1g16590	Transcript	no hits & (original description: no original description)	-2.8	-2.8	-3	-2.3	-2.5	-3	-2.1	-2.64286
35.2	not assigned.unknown	cs1g19935	Transcript	(at4g40020 : 215.0) Myosin heavy chain-related protein; BEST Arabidopsis thaliana protein match is: Plant protein of unknown function (DUF827) (TAIR:AT5G16730.1); Has 160438 Blast hits to 85353 proteins in 3205 species: Archae - 2021; Bacteria - 26641; Metazoa - 65466; Fungi - 13044; Plants - 8368; Viruses - 589; Other Eukaryotes - 44309 (source: NCBI BLink). & (reliability: 430.0) & (original de…	2.9	4.4	5.5	2.5	2.2	2.5	2.4	3.2
35.2	not assigned.unknown	cs1g20420	Transcript	no hits & (original description: no original description)	-4.9	-5.1	-5.5	-3.9	-4.9	-4.5	-4.8	-4.8
35.2	not assigned.unknown	cs1g22050	Transcript	no hits & (original description: no original description)	-2.7	-2.3	-3.1	-3.1	-2.3	-2.8	-2.3	-2.65714
35.2	not assigned.unknown	cs1g22650	Transcript	(at4g33985 : 107.0) Protein of unknown function (DUF1685); FUNCTIONS IN: molecular_function unknown; INVOLVED IN: biological_process unknown; EXPRESSED IN: 11 plant structures; EXPRESSED DURING: 6 growth stages; CONTAINS InterPro DOMAIN/s: Protein of unknown function DUF1685 (InterPro:IPR012881); BEST Arabidopsis thaliana protein match is: Protein of unknown function (DUF1685) (TAIR:AT2G15590.2);…	-2.6	-4.3	-3.7	-2.2	-3.2	-3.1	-3.1	-3.17143
35.2	not assigned.unknown	cs1g26530	Transcript	(at4g35560 : 160.0) Transducin/WD40 repeat-like superfamily protein; FUNCTIONS IN: molecular_function unknown; LOCATED IN: CUL4 RING ubiquitin ligase complex; EXPRESSED IN: 19 plant structures; EXPRESSED DURING: 7 growth stages; CONTAINS InterPro DOMAIN/s: WD40 repeat-like-containing domain (InterPro:IPR011046), WD40 repeat (InterPro:IPR001680), WD40/YVTN repeat-like-containing domain (InterPro:I…	-2.9	-3.6	-3.8	-2.6	-2.9	-2.6	-3	-3.05714
35.2	not assigned.unknown	cs1g26820	Transcript	no hits & (original description: no original description)	-3.2	-2	-2.5	-3	-2.9	-2.3	-3	-2.7
35.2	not assigned.unknown	cs2g01760	Transcript	no hits & (original description: no original description)	-4.5	-3.9	-3.7	-4.6	-4.4	-3.5	-4.5	-4.15714
35.2	not assigned.unknown	cs2g02180	Transcript	no hits & (original description: no original description)	-4.9	-7.5	-6.3	-4.9	-6.5	-5	-5.3	-5.77143
35.2	not assigned.unknown	cs2g03310	Transcript	no hits & (original description: no original description)	-2.2	-3.9	-3.5	-2.7	-3.2	-3.5	-2.7	-3.1
35.2	not assigned.unknown	cs2g03490	Transcript	(at1g29980 : 308.0) INVOLVED IN: biological_process unknown; LOCATED IN: plasma membrane, anchored to membrane; EXPRESSED IN: 24 plant structures; EXPRESSED DURING: 13 growth stages; CONTAINS InterPro DOMAIN/s: Protein of unknown function DUF642 (InterPro:IPR006946), Galactose-binding domain-like (InterPro:IPR008979); BEST Arabidopsis thaliana protein match is: Protein of unknown function, DUF642…	-4.2	-4.9	-4.7	-4.3	-4.1	-3.9	-4.1	-4.31429
35.2	not assigned.unknown	cs2g05560	Transcript	no hits & (original description: no original description)	-5.1	-5.4	-5.6	-5.7	-4.5	-4.4	-4.7	-5.05714
35.2	not assigned.unknown	cs2g05930	Transcript	no hits & (original description: no original description)	-3.9	-4.5	-2.7	-3.6	-3.5	-3.9	-3.1	-3.6
35.2	not assigned.unknown	cs2g09910	Transcript	no hits & (original description: no original description)	-3	-3.9	-3.7	-2.1	-3.1	-3	-2.7	-3.07143
35.2	not assigned.unknown	cs2g11950	Transcript	(at4g20170 : 446.0) Domain of unknown function (DUF23); CONTAINS InterPro DOMAIN/s: Protein of unknown function DUF23 (InterPro:IPR008166); BEST Arabidopsis thaliana protein match is: Domain of unknown function (DUF23) (TAIR:AT5G44670.1); Has 199 Blast hits to 199 proteins in 36 species: Archae - 0; Bacteria - 27; Metazoa - 44; Fungi - 2; Plants - 116; Viruses - 0; Other Eukaryotes - 10 (source: …	-3.9	-3.9	-2.9	-4.2	-3.1	-3.5	-3.2	-3.52857
35.2	not assigned.unknown	cs2g12520	Transcript	(at1g13380 : 100.0) Protein of unknown function (DUF1218); FUNCTIONS IN: molecular_function unknown; INVOLVED IN: biological_process unknown; LOCATED IN: endomembrane system; EXPRESSED IN: 22 plant structures; EXPRESSED DURING: 13 growth stages; CONTAINS InterPro DOMAIN/s: Protein of unknown function DUF1218 (InterPro:IPR009606); BEST Arabidopsis thaliana protein match is: Protein of unknown func…	-3.6	-4.5	-3.7	-3.4	-3.9	-3.8	-3.9	-3.82857
35.2	not assigned.unknown	cs2g12670	Transcript	no hits & (original description: no original description)	-3.2	-2.8	-3.4	-2.9	-3.3	-3.3	-3.1	-3.14286
35.2	not assigned.unknown	cs2g13690	Transcript	(at1g71110 : 159.0) unknown protein; FUNCTIONS IN: molecular_function unknown; INVOLVED IN: biological_process unknown; LOCATED IN: endomembrane system; BEST Arabidopsis thaliana protein match is: unknown protein (TAIR:AT2G12400.1); Has 173 Blast hits to 169 proteins in 21 species: Archae - 0; Bacteria - 0; Metazoa - 3; Fungi - 0; Plants - 165; Viruses - 0; Other Eukaryotes - 5 (source: NCBI BLin…	-2.3	-3.6	-3.9	-2.7	-3.1	-3.5	-3.1	-3.17143
35.2	not assigned.unknown	cs2g14050	Transcript	no hits & (original description: no original description)	-4.5	-4.6	-4.2	-4.4	-3.2	-3.5	-3.2	-3.94286
35.2	not assigned.unknown	cs2g15270	Transcript	no hits & (original description: no original description)	-2.9	-4.8	-2	-3.6	-4.1	-6.1	-3.8	-3.9
35.2	not assigned.unknown	cs2g19780	Transcript	no hits & (original description: no original description)	-2.6	-2.2	-2.5	-2.4	-3	-3.1	-2.6	-2.62857
35.2	not assigned.unknown	cs2g20200	Transcript	no hits & (original description: no original description)	4.9	3.5	3.7	3	2.1	3.3	3.1	3.37143
35.2	not assigned.unknown	cs2g20490	Transcript	no hits & (original description: no original description)	-2.3	-2.1	-2.6	-2.4	-2.4	-2.5	-2.3	-2.37143
35.2	not assigned.unknown	cs2g23190	Transcript	no hits & (original description: no original description)	-4.1	-3.6	-3.2	-3.9	-4.5	-3.6	-4.5	-3.91429
35.2	not assigned.unknown	cs2g23210	Transcript	no hits & (original description: no original description)	-4.5	-3.5	-3.6	-4.3	-4.3	-3.3	-4.3	-3.97143
35.2	not assigned.unknown	cs3g02030	Transcript	(at1g09290 : 80.1) unknown protein; Has 73 Blast hits to 71 proteins in 26 species: Archae - 0; Bacteria - 0; Metazoa - 5; Fungi - 11; Plants - 54; Viruses - 0; Other Eukaryotes - 3 (source: NCBI BLink). & (reliability: 160.2) & (original description: no original description)	-2.7	-3.7	-3.8	-2.1	-3	-2.7	-3.1	-3.01429
35.2	not assigned.unknown	cs3g04670	Transcript	no hits & (original description: no original description)	5.5	5.4	5.5	4.6	2.2	3.6	3.8	4.37143
35.2	not assigned.unknown	cs3g10190	Transcript	no hits & (original description: no original description)	-4	-3.8	-3.7	-4.5	-3.2	-3.5	-3.2	-3.7
35.2	not assigned.unknown	cs3g12510	Transcript	no hits & (original description: no original description)	-3.6	-2.5	-2.2	-3.4	-2.4	-3	-2.6	-2.81429
35.2	not assigned.unknown	cs3g16240	Transcript	(at1g58420 : 99.8) Uncharacterised conserved protein UCP031279; CONTAINS InterPro DOMAIN/s: Uncharacterised conserved protein UCP031279 (InterPro:IPR016972); BEST Arabidopsis thaliana protein match is: Uncharacterised conserved protein UCP031279 (TAIR:AT1G10140.1); Has 61 Blast hits to 61 proteins in 11 species: Archae - 0; Bacteria - 0; Metazoa - 0; Fungi - 0; Plants - 61; Viruses - 0; Other Euk…	4.8	4.7	6.5	4.3	2.5	4.1	3.5	4.34286
35.2	not assigned.unknown	cs3g16290	Transcript	no hits & (original description: no original description)	-4.2	-4.7	-4.9	-3.2	-4.2	-5	-4.1	-4.32857
35.2	not assigned.unknown	cs3g16330	Transcript	no hits & (original description: no original description)	-4	-4.2	-4.4	-3.2	-2.9	-3.3	-3	-3.57143
35.2	not assigned.unknown	cs3g17830	Transcript	no hits & (original description: no original description)	-2.5	-2.9	-2.9	-2.8	-3	-3.4	-2.3	-2.82857
35.2	not assigned.unknown	cs3g18740	Transcript	(at1g22060 : 1093.0) LOCATED IN: vacuole; EXPRESSED IN: 23 plant structures; EXPRESSED DURING: 13 growth stages; BEST Arabidopsis thaliana protein match is: FBD, F-box and Leucine Rich Repeat domains containing protein (TAIR:AT1G22000.1); Has 84739 Blast hits to 38714 proteins in 2257 species: Archae - 1436; Bacteria - 11314; Metazoa - 40747; Fungi - 7706; Plants - 4675; Viruses - 308; Other Euka…	-2.5	-2.7	-2.6	-2.2	-2.8	-2.9	-2.7	-2.62857
35.2	not assigned.unknown	cs3g21160	Transcript	no hits & (original description: no original description)	-2.6	-3.9	-3.3	-2.6	-5.9	-6.1	-3.7	-4.01429
35.2	not assigned.unknown	cs3g21500	Transcript	no hits & (original description: no original description)	-3.9	-5.1	-3.4	-2.7	-5.1	-3.1	-3.7	-3.85714
35.2	not assigned.unknown	cs3g21510	Transcript	no hits & (original description: no original description)	-4.2	-4.8	-3.3	-3.2	-4.8	-3.2	-4	-3.92857
35.2	not assigned.unknown	cs3g21660	Transcript	no hits & (original description: no original description)	5.7	7.2	6.8	5.5	4	4.3	4	5.35714
35.2	not assigned.unknown	cs3g25890	Transcript	(at1g19835 : 861.0) Plant protein of unknown function (DUF869); FUNCTIONS IN: molecular_function unknown; INVOLVED IN: biological_process unknown; EXPRESSED IN: 22 plant structures; EXPRESSED DURING: 13 growth stages; CONTAINS InterPro DOMAIN/s: Protein of unknown function DUF869, plant (InterPro:IPR008587); BEST Arabidopsis thaliana protein match is: Plant protein of unknown function (DUF869) (T…	-2.7	-3.5	-3.6	-2.4	-2.7	-3.1	-2.8	-2.97143
35.2	not assigned.unknown	cs3g26630	Transcript	(at1g76020 : 83.6) Thioredoxin superfamily protein; INVOLVED IN: biological_process unknown; LOCATED IN: cell wall, vacuole; EXPRESSED IN: 22 plant structures; EXPRESSED DURING: 13 growth stages; CONTAINS InterPro DOMAIN/s: Thioredoxin fold (InterPro:IPR012335), Thioredoxin-like fold (InterPro:IPR012336); BEST Arabidopsis thaliana protein match is: Thioredoxin superfamily protein (TAIR:AT1G20225.…	-2.7	-2.7	-2.6	-2.6	-4.3	-4.6	-3.6	-3.3
35.2	not assigned.unknown	cs4g01270	Transcript	(at2g46490 : 87.8) unknown protein; BEST Arabidopsis thaliana protein match is: unknown protein (TAIR:AT5G35110.1); Has 34 Blast hits to 34 proteins in 7 species: Archae - 0; Bacteria - 0; Metazoa - 1; Fungi - 0; Plants - 33; Viruses - 0; Other Eukaryotes - 0 (source: NCBI BLink). & (reliability: 175.6) & (original description: no original description)	-2.5	-2.8	-2.3	-3	-5.3	-4.8	-4.1	-3.54286
35.2	not assigned.unknown	cs4g01570	Transcript	no hits & (original description: no original description)	-2.7	-2.4	-2.4	-2.4	-5.1	-4.4	-4.2	-3.37143
35.2	not assigned.unknown	cs4g03360	Transcript	no hits & (original description: no original description)	-2.3	-2.3	-2.8	-2.5	-3.3	-3.1	-2.8	-2.72857
35.2	not assigned.unknown	cs4g04550	Transcript	no hits & (original description: no original description)	-5.2	-5.2	-4.4	-5.1	-6.7	-3.8	-6	-5.2
35.2	not assigned.unknown	cs4g07280	Transcript	no hits & (original description: no original description)	-3.5	-4.8	-4.5	-4	-4.3	-3.7	-4.4	-4.17143
35.2	not assigned.unknown	cs4g08090	Transcript	(at1g55790 : 107.0) FUNCTIONS IN: metal ion binding; INVOLVED IN: metal ion transport; CONTAINS InterPro DOMAIN/s: Heavy metal transport/detoxification protein (InterPro:IPR006121); BEST Arabidopsis thaliana protein match is: Copper transport protein family (TAIR:AT3G20180.1). & (reliability: 214.0) & (original description: no original description)	-3.1	-3	-2.8	-3.4	-2.6	-2.5	-2.7	-2.87143
35.2	not assigned.unknown	cs4g09810	Transcript	no hits & (original description: no original description)	-3.6	-2.9	-2.2	-3.2	-4.8	-2.6	-3.8	-3.3
35.2	not assigned.unknown	cs4g09840	Transcript	no hits & (original description: no original description)	-4.1	-3.4	-2.7	-5.4	-5.8	-3.7	-5.6	-4.38571
35.2	not assigned.unknown	cs4g13020	Transcript	(at5g56610 : 121.0) Phosphotyrosine protein phosphatases superfamily protein; FUNCTIONS IN: phosphatase activity, protein tyrosine phosphatase activity, protein tyrosine/serine/threonine phosphatase activity; INVOLVED IN: protein amino acid dephosphorylation, dephosphorylation; LOCATED IN: cellular_component unknown; EXPRESSED IN: 23 plant structures; EXPRESSED DURING: 13 growth stages; CONTAINS …	-3.1	-4.3	-4.2	-2.3	-3.2	-3.6	-2.8	-3.35714
35.2	not assigned.unknown	cs4g13920	Transcript	(at4g29660 : 99.8) EMBRYO DEFECTIVE 2752 (EMB2752); Has 30201 Blast hits to 17322 proteins in 780 species: Archae - 12; Bacteria - 1396; Metazoa - 17338; Fungi - 3422; Plants - 5037; Viruses - 0; Other Eukaryotes - 2996 (source: NCBI BLink). & (reliability: 199.6) & (original description: no original description)	-2.4	-2.2	-2.1	-2.5	-3.7	-2.9	-3.2	-2.71429
35.2	not assigned.unknown	cs4g15590	Transcript	no hits & (original description: no original description)	-3	-3.6	-2.8	-2.7	-4.9	-4.3	-3.3	-3.51429
35.2	not assigned.unknown	cs4g18120	Transcript	no hits & (original description: no original description)	4.3	4.9	4.5	3.5	2.1	2.8	2.7	3.54286
35.2	not assigned.unknown	cs4g18240	Transcript	no hits & (original description: no original description)	-3.2	-3	-2.6	-3.4	-2	-2.2	-2.3	-2.67143
35.2	not assigned.unknown	cs4g18820	Transcript	no hits & (original description: no original description)	-2.2	-3.1	-2.3	-3	-4.7	-3.4	-3.6	-3.18571
35.2	not assigned.unknown	cs5g04620	Transcript	no hits & (original description: no original description)	-3.1	-3.8	-3.5	-2.7	-3.2	-3.2	-3.1	-3.22857
35.2	not assigned.unknown	cs5g06920	Transcript	(at5g63350 : 254.0) unknown protein; BEST Arabidopsis thaliana protein match is: unknown protein (TAIR:AT3G48510.1); Has 103 Blast hits to 102 proteins in 13 species: Archae - 0; Bacteria - 0; Metazoa - 2; Fungi - 0; Plants - 101; Viruses - 0; Other Eukaryotes - 0 (source: NCBI BLink). & (reliability: 508.0) & (original description: no original description)	-4.4	-4.3	-4.6	-4.8	-3.1	-3.2	-3.4	-3.97143
35.2	not assigned.unknown	cs5g09600	Transcript	(at1g12380 : 1014.0) unknown protein; BEST Arabidopsis thaliana protein match is: unknown protein (TAIR:AT1G62870.1); Has 173 Blast hits to 170 proteins in 34 species: Archae - 0; Bacteria - 4; Metazoa - 25; Fungi - 8; Plants - 123; Viruses - 7; Other Eukaryotes - 6 (source: NCBI BLink). & (reliability: 2028.0) & (original description: no original description)	-3.1	-3	-3.3	-2.6	-2.1	-2.3	-2.2	-2.65714
35.2	not assigned.unknown	cs5g11790	Transcript	no hits & (original description: no original description)	-2.8	-2.8	-3.2	-2.8	-2.2	-2.5	-2.1	-2.62857
35.2	not assigned.unknown	cs5g13860	Transcript	no hits & (original description: no original description)	-8.4	-9	-8.2	-9.2	-9.1	-8.9	-8.1	-8.7
35.2	not assigned.unknown	cs5g15940	Transcript	(at5g53420 : 143.0) CCT motif family protein; FUNCTIONS IN: molecular_function unknown; INVOLVED IN: biological_process unknown; LOCATED IN: cellular_component unknown; EXPRESSED IN: 23 plant structures; EXPRESSED DURING: 13 growth stages; BEST Arabidopsis thaliana protein match is: CCT motif family protein (TAIR:AT4G27900.2); Has 30201 Blast hits to 17322 proteins in 780 species: Archae - 12; Ba…	-3.6	-5	-3.8	-2.6	-4.7	-5.3	-4.7	-4.24286
35.2	not assigned.unknown	cs5g16540	Transcript	no hits & (original description: no original description)	-3	-4	-3.4	-2.2	-3.4	-3.7	-2.9	-3.22857
35.2	not assigned.unknown	cs5g17260	Transcript	(at4g03420 : 90.9) Protein of unknown function (DUF789); CONTAINS InterPro DOMAIN/s: Protein of unknown function DUF789 (InterPro:IPR008507); BEST Arabidopsis thaliana protein match is: Protein of unknown function (DUF789) (TAIR:AT1G03610.1); Has 30201 Blast hits to 17322 proteins in 780 species: Archae - 12; Bacteria - 1396; Metazoa - 17338; Fungi - 3422; Plants - 5037; Viruses - 0; Other Eukary…	-3.2	-3.1	-3.6	-2.5	-2.9	-2.8	-2.6	-2.95714
35.2	not assigned.unknown	cs5g18585	Transcript	(at4g10300 : 135.0) RmlC-like cupins superfamily protein; FUNCTIONS IN: molecular_function unknown; LOCATED IN: chloroplast; EXPRESSED IN: 22 plant structures; EXPRESSED DURING: 14 growth stages; CONTAINS InterPro DOMAIN/s: Cupin, RmlC-type (InterPro:IPR011051), Protein of unknown function DUF861, cupin-3 (InterPro:IPR008579), RmlC-like jelly roll fold (InterPro:IPR014710); BEST Arabidopsis thali…	-3.4	-3.2	-2.9	-2.5	-3.7	-3.3	-3.6	-3.22857
35.2	not assigned.unknown	cs5g20950	Transcript	(at2g47390 : 458.0) Prolyl oligopeptidase family protein; FUNCTIONS IN: serine-type peptidase activity, serine-type endopeptidase activity; INVOLVED IN: proteolysis; LOCATED IN: chloroplast stroma, chloroplast; EXPRESSED IN: 24 plant structures; EXPRESSED DURING: 13 growth stages; CONTAINS InterPro DOMAIN/s: Peptidase S9, prolyl oligopeptidase, catalytic domain (InterPro:IPR001375), Peptidase S9A…	-4.7	-5.5	-5.8	-4	-5.9	-5.7	-5.2	-5.25714
35.2	not assigned.unknown	cs5g22140	Transcript	no hits & (original description: no original description)	-4.7	-5.3	-5	-3.3	-4.8	-4.1	-4.7	-4.55714
35.2	not assigned.unknown	cs5g24040	Transcript	(at2g30700 : 368.0) unknown protein; BEST Arabidopsis thaliana protein match is: unknown protein (TAIR:AT1G61900.1); Has 68 Blast hits to 67 proteins in 13 species: Archae - 0; Bacteria - 2; Metazoa - 0; Fungi - 0; Plants - 66; Viruses - 0; Other Eukaryotes - 0 (source: NCBI BLink). & (reliability: 736.0) & (original description: no original description)	-2.6	-3.6	-3.7	-2.1	-3.9	-4.1	-3.7	-3.38571
35.2	not assigned.unknown	cs5g25290	Transcript	no hits & (original description: no original description)	-2	-3	-2.5	-2.2	-2.7	-2.9	-2.8	-2.58571
35.2	not assigned.unknown	cs5g28100	Transcript	no hits & (original description: no original description)	-3.6	-4.2	-3.9	-3.7	-3.5	-3.9	-3.3	-3.72857
35.2	not assigned.unknown	cs5g30500	Transcript	(at2g38820 : 160.0) Protein of unknown function (DUF506) ; CONTAINS InterPro DOMAIN/s: Protein of unknown function DUF506, plant (InterPro:IPR006502); BEST Arabidopsis thaliana protein match is: Protein of unknown function (DUF506) (TAIR:AT3G22970.1); Has 35333 Blast hits to 34131 proteins in 2444 species: Archae - 798; Bacteria - 22429; Metazoa - 974; Fungi - 991; Plants - 531; Viruses - 0; Othe…	-3.6	-4.7	-4.2	-3.7	-4.5	-4.4	-3.5	-4.08571
35.2	not assigned.unknown	cs5g30760	Transcript	no hits & (original description: no original description)	-2.8	-2.6	-3	-2.3	-2.7	-2.6	-2.7	-2.67143
35.2	not assigned.unknown	cs5g32830	Transcript	no hits & (original description: no original description)	-3.8	-3.7	-3.4	-4.2	-3	-2	-3.4	-3.35714
35.2	not assigned.unknown	cs5g34230	Transcript	no hits & (original description: no original description)	-2.3	-2.3	-2.2	-2.6	-3.4	-3.9	-2.9	-2.8
35.2	not assigned.unknown	cs6g02170	Transcript	(at5g26770 : 175.0) unknown protein; FUNCTIONS IN: molecular_function unknown; INVOLVED IN: biological_process unknown; LOCATED IN: cellular_component unknown; EXPRESSED IN: 16 plant structures; EXPRESSED DURING: 8 growth stages; BEST Arabidopsis thaliana protein match is: unknown protein (TAIR:AT3G05830.1); Has 26484 Blast hits to 16065 proteins in 1382 species: Archae - 343; Bacteria - 2653; Me…	-3.5	-3.6	-3.5	-3.3	-3.3	-2.1	-3.4	-3.24286
35.2	not assigned.unknown	cs6g03820	Transcript	no hits & (original description: no original description)	-3.4	-2.3	-3.3	-3.8	-4.9	-4.2	-4.5	-3.77143
35.2	not assigned.unknown	cs6g05580	Transcript	no hits & (original description: no original description)	-3	-2.3	-3.2	-2.4	-4.9	-4.6	-4.1	-3.5
35.2	not assigned.unknown	cs6g06910	Transcript	no hits & (original description: no original description)	-2.8	-2.7	-3.3	-2.5	-2.4	-2.3	-2.5	-2.64286
35.2	not assigned.unknown	cs6g07690	Transcript	no hits & (original description: no original description)	-7	-6.1	-6.7	-6.8	-5.6	-5.8	-5.8	-6.25714
35.2	not assigned.unknown	cs6g07700	Transcript	no hits & (original description: no original description)	-4.7	-4.3	-4	-4.7	-3.5	-3.3	-3.7	-4.02857
35.2	not assigned.unknown	cs6g09120	Transcript	(at5g01590 : 313.0) unknown protein; FUNCTIONS IN: molecular_function unknown; INVOLVED IN: biological_process unknown; LOCATED IN: chloroplast, chloroplast envelope; EXPRESSED IN: 22 plant structures; EXPRESSED DURING: 13 growth stages; Has 60 Blast hits to 59 proteins in 31 species: Archae - 0; Bacteria - 20; Metazoa - 1; Fungi - 2; Plants - 33; Viruses - 0; Other Eukaryotes - 4 (source: NCBI B…	-2.7	-2.9	-2.9	-2.3	-2.3	-2.2	-2.4	-2.52857
35.2	not assigned.unknown	cs6g09400	Transcript	(at5g01710 : 738.0) methyltransferases; FUNCTIONS IN: methyltransferase activity; INVOLVED IN: metabolic process; LOCATED IN: endomembrane system; EXPRESSED IN: sperm cell, male gametophyte, pollen tube; EXPRESSED DURING: L mature pollen stage, M germinated pollen stage; CONTAINS InterPro DOMAIN/s: Methyltransferase FkbM (InterPro:IPR006342), Methyltransferase type 11 (InterPro:IPR013216); BEST A…	-3.5	-3.7	-3.1	-2.8	-3.4	-2.5	-3.4	-3.2
35.2	not assigned.unknown	cs6g09670	Transcript	(at2g40435 : 97.1) BEST Arabidopsis thaliana protein match is: transcription regulators (TAIR:AT3G56220.1); Has 289 Blast hits to 289 proteins in 30 species: Archae - 0; Bacteria - 0; Metazoa - 0; Fungi - 0; Plants - 289; Viruses - 0; Other Eukaryotes - 0 (source: NCBI BLink). & (reliability: 194.2) & (original description: no original description)	-3.9	-4.1	-3	-4.1	-3.7	-3.9	-3.7	-3.77143
35.2	not assigned.unknown	cs6g09710	Transcript	(at2g38370 : 276.0) Plant protein of unknown function (DUF827); CONTAINS InterPro DOMAIN/s: Protein of unknown function DUF827, plant (InterPro:IPR008545); BEST Arabidopsis thaliana protein match is: Plant protein of unknown function (DUF827) (TAIR:AT3G51720.1); Has 35333 Blast hits to 34131 proteins in 2444 species: Archae - 798; Bacteria - 22429; Metazoa - 974; Fungi - 991; Plants - 531; Viruse…	-3.3	-3.6	-3.5	-3	-2.6	-2.4	-2.8	-3.02857
35.2	not assigned.unknown	cs6g10640	Transcript	(at5g01015 : 87.0) unknown protein; FUNCTIONS IN: molecular_function unknown; INVOLVED IN: biological_process unknown; LOCATED IN: endomembrane system; EXPRESSED IN: 23 plant structures; EXPRESSED DURING: 13 growth stages. & (reliability: 174.0) & (original description: no original description)	-3.2	-3	-2.9	-3.2	-2.3	-2.2	-2.4	-2.74286
35.2	not assigned.unknown	cs6g11300	Transcript	no hits & (original description: no original description)	5.1	4.9	4.9	3.9	3.5	3.9	4	4.31429
35.2	not assigned.unknown	cs6g15820	Transcript	(at2g36630 : 233.0) Sulfite exporter TauE/SafE family protein; INVOLVED IN: N-terminal protein myristoylation; LOCATED IN: endomembrane system, integral to membrane; EXPRESSED IN: 22 plant structures; EXPRESSED DURING: 15 growth stages; CONTAINS InterPro DOMAIN/s: Protein of unknown function DUF81 (InterPro:IPR002781); BEST Arabidopsis thaliana protein match is: Sulfite exporter TauE/SafE family …	5.4	4.3	6.2	5.4	2.6	2.2	3.4	4.21429
35.2	not assigned.unknown	cs6g16050	Transcript	no hits & (original description: no original description)	-2.4	-2.6	-2.9	-2.7	-3.5	-3.7	-3.5	-3.04286
35.2	not assigned.unknown	cs6g16160	Transcript	no hits & (original description: no original description)	-4.7	-4.2	-4.3	-4.7	-3.3	-3.4	-3.4	-4
35.2	not assigned.unknown	cs6g17200	Transcript	no hits & (original description: no original description)	-2.9	-3.3	-3.1	-2.2	-3.6	-3.6	-3.2	-3.12857
35.2	not assigned.unknown	cs6g19360	Transcript	no hits & (original description: no original description)	-2.7	-2.3	-2.3	-2.7	-3.3	-3.3	-3.1	-2.81429
35.2	not assigned.unknown	cs7g02500	Transcript	no hits & (original description: no original description)	-4.6	-4.4	-4.2	-3.9	-4.4	-4.1	-3.9	-4.21429
35.2	not assigned.unknown	cs7g04040	Transcript	(at1g69760 : 121.0) unknown protein; BEST Arabidopsis thaliana protein match is: unknown protein (TAIR:AT1G26920.1); Has 51 Blast hits to 51 proteins in 15 species: Archae - 0; Bacteria - 2; Metazoa - 2; Fungi - 7; Plants - 29; Viruses - 0; Other Eukaryotes - 11 (source: NCBI BLink). & (reliability: 242.0) & (original description: no original description)	-3	-4.2	-4.4	-2.6	-4.2	-4	-3.7	-3.72857
35.2	not assigned.unknown	cs7g04820	Transcript	(at2g25605 : 95.1) unknown protein; FUNCTIONS IN: molecular_function unknown; INVOLVED IN: biological_process unknown; LOCATED IN: chloroplast; Has 75 Blast hits to 75 proteins in 20 species: Archae - 2; Bacteria - 4; Metazoa - 0; Fungi - 0; Plants - 36; Viruses - 0; Other Eukaryotes - 33 (source: NCBI BLink). & (reliability: 190.2) & (original description: no original description)	-2.4	-2.8	-2.8	-2.4	-2.1	-2.4	-2.2	-2.44286
35.2	not assigned.unknown	cs7g06140	Transcript	(at5g25170 : 191.0) PPPDE putative thiol peptidase family protein; FUNCTIONS IN: molecular_function unknown; INVOLVED IN: biological_process unknown; LOCATED IN: plasma membrane; EXPRESSED IN: 23 plant structures; EXPRESSED DURING: 13 growth stages; CONTAINS InterPro DOMAIN/s: Protein of unknown function DUF862, eukaryotic (InterPro:IPR008580); BEST Arabidopsis thaliana protein match is: PPPDE pu…	-2.9	-3.4	-3.2	-2.9	-2.6	-2.9	-2.5	-2.91429
35.2	not assigned.unknown	cs7g07640	Transcript	no hits & (original description: no original description)	-5	-3.3	-4.7	-5.7	-5.6	-2	-5.8	-4.58571
35.2	not assigned.unknown	cs7g07780	Transcript	(at4g31130 : 111.0) Protein of unknown function (DUF1218); FUNCTIONS IN: molecular_function unknown; INVOLVED IN: biological_process unknown; LOCATED IN: plasma membrane; EXPRESSED IN: 25 plant structures; EXPRESSED DURING: 15 growth stages; CONTAINS InterPro DOMAIN/s: Protein of unknown function DUF1218 (InterPro:IPR009606); Has 77 Blast hits to 70 proteins in 13 species: Archae - 0; Bacteria - …	-3.8	-4.5	-4.9	-3.1	-5	-4.7	-4.6	-4.37143
35.2	not assigned.unknown	cs7g07920	Transcript	(at1g24160 : 158.0) unknown protein; FUNCTIONS IN: molecular_function unknown; INVOLVED IN: biological_process unknown; LOCATED IN: cellular_component unknown; EXPRESSED IN: guard cell; BEST Arabidopsis thaliana protein match is: unknown protein (TAIR:AT1G70100.3). & (reliability: 316.0) & (original description: no original description)	-3.6	-3.1	-3.3	-3.1	-2.9	-3.1	-3	-3.15714
35.2	not assigned.unknown	cs7g08010	Transcript	no hits & (original description: no original description)	-3.8	-3.7	-2.3	-3.5	-3.7	-4	-3.8	-3.54286
35.2	not assigned.unknown	cs7g19420	Transcript	(at5g07330 : 140.0) unknown protein; FUNCTIONS IN: molecular_function unknown; INVOLVED IN: biological_process unknown; LOCATED IN: mitochondrion; BEST Arabidopsis thaliana protein match is: unknown protein (TAIR:AT1G63060.1); Has 1807 Blast hits to 1807 proteins in 277 species: Archae - 0; Bacteria - 0; Metazoa - 736; Fungi - 347; Plants - 385; Viruses - 0; Other Eukaryotes - 339 (source: NCBI B…	-4.5	-5.1	-3.8	-3.6	-4.9	-4.6	-3.9	-4.34286
35.2	not assigned.unknown	cs7g20420	Transcript	(at3g54260 : 358.0) Encodes a member of the TBL (TRICHOME BIREFRINGENCE-LIKE) gene family containing a plant-specific DUF231 (domain of unknown function) domain. TBL gene family has 46 members, two of which (TBR/AT5G06700 and TBL3/AT5G01360) have been shown to be involved in the synthesis and deposition of secondary wall cellulose, presumably by influencing the esterification state of pectic poly…	-5.1	-5.1	-5.6	-5.3	-4.2	-4.8	-4.2	-4.9
35.2	not assigned.unknown	cs7g20820	Transcript	(at3g09110 : 84.0) Protein of unknown function (DUF674); CONTAINS InterPro DOMAIN/s: Protein of unknown function DUF674 (InterPro:IPR007750); BEST Arabidopsis thaliana protein match is: Protein of unknown function (DUF674) (TAIR:AT5G01150.1); Has 327 Blast hits to 250 proteins in 14 species: Archae - 0; Bacteria - 0; Metazoa - 0; Fungi - 2; Plants - 325; Viruses - 0; Other Eukaryotes - 0 (source:…	-3.7	-4.1	-3.8	-3.6	-3.4	-3.5	-3.4	-3.64286
35.2	not assigned.unknown	cs7g22555	Transcript	no hits & (original description: no original description)	-2.8	-4.3	-4.2	-2.2	-3.8	-3.6	-3.2	-3.44286
35.2	not assigned.unknown	cs7g30110	Transcript	(at2g40480 : 268.0) Plant protein of unknown function (DUF827); CONTAINS InterPro DOMAIN/s: Protein of unknown function DUF827, plant (InterPro:IPR008545); BEST Arabidopsis thaliana protein match is: Plant protein of unknown function (DUF827) (TAIR:AT3G56270.1); Has 1092 Blast hits to 990 proteins in 183 species: Archae - 2; Bacteria - 84; Metazoa - 493; Fungi - 73; Plants - 232; Viruses - 1; Oth…	-4.5	-3.8	-4.3	-4.2	-3.3	-3.8	-3.4	-3.9
35.2	not assigned.unknown	cs7g30230	Transcript	(at2g40430 : 84.0) FUNCTIONS IN: molecular_function unknown; INVOLVED IN: biological_process unknown; LOCATED IN: cellular_component unknown; EXPRESSED IN: 22 plant structures; EXPRESSED DURING: 13 growth stages; CONTAINS InterPro DOMAIN/s: Tumour suppressor protein Gltscr2 (InterPro:IPR011211), P60-like (InterPro:IPR011687). & (reliability: 168.0) & (original description: no original description)	-2.3	-2.8	-2.5	-2.2	-3.6	-2.1	-3.3	-2.68571
35.2	not assigned.unknown	cs8g02300	Transcript	no hits & (original description: no original description)	-2.5	-2.3	-2.9	-2	-2.1	-2.5	-2	-2.32857
35.2	not assigned.unknown	cs8g07530	Transcript	no hits & (original description: no original description)	-2.9	-3.4	-3.5	-2.6	-2.2	-3.2	-2.2	-2.85714
35.2	not assigned.unknown	cs8g08920	Transcript	(at2g21180 : 97.8) unknown protein; BEST Arabidopsis thaliana protein match is: unknown protein (TAIR:AT5G19875.1); Has 124 Blast hits to 124 proteins in 12 species: Archae - 0; Bacteria - 0; Metazoa - 0; Fungi - 0; Plants - 124; Viruses - 0; Other Eukaryotes - 0 (source: NCBI BLink). & (reliability: 195.6) & (original description: no original description)	-4.8	-5.2	-4.8	-4.5	-5.5	-5.4	-5.1	-5.04286
35.2	not assigned.unknown	cs8g09160	Transcript	no hits & (original description: no original description)	-5	-4.1	-5.4	-5.1	-7.1	-6	-7.3	-5.71429
35.2	not assigned.unknown	cs8g14110	Transcript	no hits & (original description: no original description)	-3.8	-4.4	-3.3	-3.2	-4.9	-3.3	-4.3	-3.88571
35.2	not assigned.unknown	cs8g16390	Transcript	(at2g28310 : 135.0) Protein of unknown function (DUF707); FUNCTIONS IN: molecular_function unknown; INVOLVED IN: biological_process unknown; EXPRESSED IN: 22 plant structures; EXPRESSED DURING: 13 growth stages; CONTAINS InterPro DOMAIN/s: Protein of unknown function DUF707 (InterPro:IPR007877); BEST Arabidopsis thaliana protein match is: Protein of unknown function (DUF707) (TAIR:AT1G08040.2); H…	-2.4	-2.6	-2.8	-2.1	-2	-2.3	-2.1	-2.32857
35.2	not assigned.unknown	cs8g18290	Transcript	(at5g59350 : 156.0) unknown protein; FUNCTIONS IN: molecular_function unknown; INVOLVED IN: biological_process unknown; LOCATED IN: endomembrane system; EXPRESSED IN: 23 plant structures; EXPRESSED DURING: 13 growth stages; Has 1807 Blast hits to 1807 proteins in 277 species: Archae - 0; Bacteria - 0; Metazoa - 736; Fungi - 347; Plants - 385; Viruses - 0; Other Eukaryotes - 339 (source: NCBI BLin…	-3.1	-3	-3.1	-2.9	-2.2	-2.3	-2.5	-2.72857
35.2	not assigned.unknown	cs8g18470	Transcript	no hits & (original description: no original description)	-5.2	-3.7	-3.2	-4.5	-8.2	-6.8	-5.9	-5.35714
35.2	not assigned.unknown	cs8g18490	Transcript	no hits & (original description: no original description)	-4.1	-4.1	-3.3	-4.3	-3.7	-4	-3.8	-3.9
35.2	not assigned.unknown	cs8g19410	Transcript	(original description: no original description)	-2.7	-2.7	-2.6	-2.3	-4.3	-3	-3.7	-3.04286
35.2	not assigned.unknown	cs8g19570	Transcript	(at2g29510 : 389.0) Protein of unknown function (DUF3527); CONTAINS InterPro DOMAIN/s: Protein of unknown function DUF3527 (InterPro:IPR021916); BEST Arabidopsis thaliana protein match is: Protein of unknown function (DUF3527) (TAIR:AT5G59020.1); Has 3861 Blast hits to 705 proteins in 135 species: Archae - 0; Bacteria - 66; Metazoa - 411; Fungi - 77; Plants - 149; Viruses - 10; Other Eukaryotes -…	-2.3	-3.8	-3.2	-2.1	-3.3	-3.6	-3.2	-3.07143
35.2	not assigned.unknown	cs8g20500	Transcript	(at5g58575 : 165.0) CONTAINS InterPro DOMAIN/s: Sgf11, transcriptional regulation (InterPro:IPR013246); Has 30201 Blast hits to 17322 proteins in 780 species: Archae - 12; Bacteria - 1396; Metazoa - 17338; Fungi - 3422; Plants - 5037; Viruses - 0; Other Eukaryotes - 2996 (source: NCBI BLink). & (reliability: 330.0) & (original description: no original description)	-2.3	-2.3	-2.1	-2.2	-2.4	-2.3	-2.3	-2.27143
35.2	not assigned.unknown	cs9g03020	Transcript	(at4g08810 : 857.0) Calcium binding protein involved in cryptochrome and phytochrome coaction; SUB1; BEST Arabidopsis thaliana protein match is: unknown protein (TAIR:AT2G04280.1); Has 128 Blast hits to 128 proteins in 15 species: Archae - 0; Bacteria - 0; Metazoa - 0; Fungi - 0; Plants - 127; Viruses - 0; Other Eukaryotes - 1 (source: NCBI BLink). & (reliability: 1714.0) & (original description:…	-2.3	-2.6	-2.8	-2.2	-2.5	-2.8	-2.2	-2.48571
35.2	not assigned.unknown	cs9g05920	Transcript	no hits & (original description: no original description)	-3.1	-2.6	-2.4	-3	-3.3	-3	-3.5	-2.98571
35.2	not assigned.unknown	cs9g07070	Transcript	(at3g22520 : 138.0) unknown protein; INVOLVED IN: biological_process unknown; LOCATED IN: chloroplast stroma, chloroplast, chloroplast envelope; EXPRESSED IN: 24 plant structures; EXPRESSED DURING: 13 growth stages; BEST Arabidopsis thaliana protein match is: unknown protein (TAIR:AT4G14840.1); Has 717 Blast hits to 703 proteins in 179 species: Archae - 14; Bacteria - 134; Metazoa - 141; Fungi - …	-2.6	-3.8	-3	-2.1	-3	-3.2	-2.8	-2.92857
35.2	not assigned.unknown	cs9g07890	Transcript	(at4g14620 : 168.0) Protein of unknown function (DUF506) ; CONTAINS InterPro DOMAIN/s: Protein of unknown function DUF506, plant (InterPro:IPR006502); BEST Arabidopsis thaliana protein match is: Protein of unknown function (DUF506) (TAIR:AT3G22970.1); Has 402 Blast hits to 400 proteins in 26 species: Archae - 0; Bacteria - 0; Metazoa - 0; Fungi - 0; Plants - 397; Viruses - 0; Other Eukaryotes - 5…	-3.1	-2.4	-2.9	-3.3	-3.7	-3.5	-3.1	-3.14286
35.2	not assigned.unknown	cs9g12370	Transcript	no hits & (original description: no original description)	-3.5	-3.4	-2.7	-3.5	-3.6	-3.8	-4	-3.5
35.2	not assigned.unknown	orange1.1t00297	Transcript	no hits & (original description: no original description)	-2.3	-2.5	-2.2	-2.8	-2.3	-2.1	-2.4	-2.37143
35.2	not assigned.unknown	orange1.1t00545	Transcript	no hits & (original description: no original description)	-3.3	-3	-3	-3.4	-2.6	-2.5	-2.4	-2.88571
35.2	not assigned.unknown	orange1.1t00861	Transcript	no hits & (original description: no original description)	-3.2	-3.3	-3	-2.6	-2.5	-2.8	-2.8	-2.88571
35.2	not assigned.unknown	orange1.1t00903	Transcript	no hits & (original description: no original description)	-2.6	-3.4	-3.6	-2.1	-3.4	-3.6	-3	-3.1
35.2	not assigned.unknown	orange1.1t01602	Transcript	no hits & (original description: no original description)	-3.1	-4	-3.6	-2.7	-4.1	-3	-3.4	-3.41429
35.2	not assigned.unknown	orange1.1t01947	Transcript	no hits & (original description: no original description)	-4.2	-3.8	-4.2	-3.7	-2.9	-3.3	-3.2	-3.61429
35.2	not assigned.unknown	orange1.1t02222	Transcript	(at5g06700 : 286.0) Encodes a member of the TBL (TRICHOME BIREFRINGENCE-LIKE) gene family containing a plant-specific DUF231 (domain of unknown function) domain. TBL gene family has 46 members, two of which (TBR/AT5G06700 and TBL3/AT5G01360) have been shown to be involved in the synthesis and deposition of secondary wall cellulose, presumably by influencing the esterification state of pectic poly…	-2.3	-2.5	-3.1	-2.3	-2.4	-2.6	-2.3	-2.5
35.2	not assigned.unknown	orange1.1t05863	Transcript	no hits & (original description: no original description)	-8.9	-9.1	-8.8	-8.9	-7.8	-8.8	-8.1	-8.62857
35.2	not assigned.unknown	orange1.1t02505	Transcript	no hits & (original description: no original description)	-2.4	-2.6	-2.4	-2.2	-4.6	-3.1	-3.9	-3.02857
35.2	not assigned.unknown	orange1.1t05991	Transcript	no hits & (original description: no original description)	-2.3	-2.5	-2.1	-2.1	-3.1	-3.6	-2.8	-2.64286
35.2	not assigned.unknown	orange1.1t02808	Transcript	(at5g54300 : 81.6) Protein of unknown function (DUF761); FUNCTIONS IN: molecular_function unknown; INVOLVED IN: biological_process unknown; LOCATED IN: endomembrane system; EXPRESSED IN: 16 plant structures; EXPRESSED DURING: 9 growth stages; CONTAINS InterPro DOMAIN/s: Protein of unknown function DUF761, plant (InterPro:IPR008480); BEST Arabidopsis thaliana protein match is: Protein of unknown f…	-3.5	-3.2	-3.4	-3.8	-2.4	-2.6	-2.4	-3.04286
35.2	not assigned.unknown	orange1.1t03318	Transcript	no hits & (original description: no original description)	5.3	4.6	5.2	4.3	5.5	2.1	5.4	4.62857
35.2	not assigned.unknown	orange1.1t03320	Transcript	no hits & (original description: no original description)	4.6	4.3	4.2	3.3	4.6	2	4.5	3.92857
35.2	not assigned.unknown	orange1.1t04613	Transcript	(at3g54500 : 167.0) FUNCTIONS IN: molecular_function unknown; INVOLVED IN: biological_process unknown; LOCATED IN: cellular_component unknown; EXPRESSED IN: 22 plant structures; EXPRESSED DURING: 13 growth stages; BEST Arabidopsis thaliana protein match is: dentin sialophosphoprotein-related (TAIR:AT5G64170.2). & (reliability: 334.0) & (original description: no original description)	-2.4	-2.8	-2.4	-2.2	-3.6	-2.9	-3.4	-2.81429
35.2	not assigned.unknown	orange1.1t04989	Transcript	no hits & (original description: no original description)	-3.7	-2.4	-2.9	-4.3	-2.9	-2.9	-2.9	-3.14286
35.2	not assigned.unknown	orange1.1t05005	Transcript	no hits & (original description: no original description)	-5.4	-5.1	-5.4	-5	-3.8	-4	-4.1	-4.68571
35.2	not assigned.unknown	orange1.1t05092	Transcript	(original description: no original description)	-5.5	-3.9	-4.7	-5.4	-4	-3.9	-4.2	-4.51429
35.2	not assigned.unknown	orange1.1t05396	Transcript	no hits & (original description: no original description)	-3.9	-4.6	-3.1	-3	-4.2	-3	-3.6	-3.62857
35.2	not assigned.unknown	orange1.1t05560	Transcript	no hits & (original description: no original description)	-7.4	-9.3	-7.9	-8.8	-10.7	-9.3	-7.4	-8.68571
