# Supplementary material for: Transcriptomic analyses reveal physiological changes in sweet orange roots affected by citrus blight
Source: BMC Genomics. 2019 Dec 11;20:969. doi: 10.1186/s12864-019-6339-0 (PMC6907255; doi:10.1186/s12864-019-6339-0)
Supplement: Supplementary file 5 — Additional file 5 : Table S3. Transcript targets and primer information for RT-qPCR assays. [file 12864_2019_6339_MOESM5_ESM.xlsx]

## Sheet: Sheet1
Table S3. Transcript targets and primer information for RT-qPCR assays
Citrus Transcript ID	Gene name	Forward primer sequence (5-3)	Annealing Tm (℃)	Reverse primer sequence (5-3)	Annealing Tm	annotation	e-value	Protein ID
Cs1g01170.1	PP1	CCATCTACAGCTATTGGGTTGA	60	TACTCCATCAGCATATCCCAAG	60	polyprotein [Citrus sinensis]	0	AFB73912.1
Cs4g15390.1	PP2	GGCTCTGAACCTACCACCTTAT	60	TAGACCCTAGTAGCCGGAATGT	60	putative gag-pol polyprotein [Citrus sinensis]	4e-24	CAJ09951.2
Cs5g17980.1	PP3	CAACAATGTGTTGGGTATTGTG	60	AGCTTCAGTTGCTGCCATATAC	60	pol polyprotein [Citrus x paradisi]	3e-43	AAK70406.1
Cs5g21560.1	PP5	AGACACACTCATGATCCTTGCT	60	TTCTCATACATGGGTTCAGAGG	60	polyprotein [Citrus endogenous pararetrovirus]	1e-102	YP_008992013.1
Cs5g21570.1	PP6	TTCCTTAGGTCCACAACATGAC	60	ACTGGTGAATGTGTTGGCTTAG	60	polyprotein [Citrus endogenous pararetrovirus]	0	AHC13197.1
orange1.1t01231.1	PP7	GAACCAGTATTCCCTGACCTTC	60	AGAATCAGAGGTGTCGACTGAA	60	polyprotein [Citrus endogenous pararetrovirus]	4e-97	AHC13197.1
orange1.1t03004.1	PP8	GGCAGTGTTGTTCTCACTGTCT	60	GGATAAGGGAGTGGTTCTGAAG	60	polyprotein [Citrus endogenous pararetrovirus]	9e-112	YP_008992013.1
orange1.1t03493.1	PP9	TTGGAAATCAAGTGCAGAGACT	60	CGTCTGTCAAGGATCTCAGAAG	60	polyprotein [Citrus endogenous pararetrovirus]	0	AHC13200.1
Cs1g11320.1	DRP2	CCTTGGAGAAGGACTTAGCATT	60	GAGCGACGTCTTATCAATTCAC	60	PREDICTED: probable disease resistance protein At1g12280-like [Citrus sinensis]	0	XP_006465224.1
Cs1g23740.1	DRP4	CTTCAACCCACCATAACACATT	60	CATCTTCGTCTTCAGAGGTGTC	60	CTV.20 [Citrus trifoliata]	1e-18	AAN62347.1
orange1.1t01898.1	DRP9	AAACTTGTGGTTGGTGTTGAAG	60	GATCCACTCATCCAACACATCT	60	PREDICTED: putative disease resistance protein RGA3-like [Citrus sinensis]	0	XP_006494227.1
orange1.1t01926.1	DRP10	TGCCATTGTTTCTCCTCTCTTA	60	GACTTCTCCTTCACTTGCCTCT	60	PREDICTED: disease resistance protein RGA2-like [Citrus sinensis]	0	XP_006492568.1
Cs2g31240.2	HEL1	TCAGCTTAATAGCTCGAGATGC	60	CATTAGCCTTCACAGAGACACC	60	PREDICTED: chromodomain-helicase-DNA-binding protein 1-like isoform X1 [Citrus sinensis]	0	XP_006470732.1
Cs3g01870.1	RCC1	GAATGGGTTGAACAAGATGAGA	60	AACCATGGATACGTTGTACTGC	60	Regulator of chromosome condensation (RCC1) family with FYVE zinc finger domain isoform 1 [Theobroma cacao]	0	XP_007011054.1
